# Supplementary material for: Haploinsufficiency of the lysosomal sialidase NEU1 results in a model of pleomorphic rhabdomyosarcoma in mice
Source: Commun Biol. 2022 Sep 20;5:992. doi: 10.1038/s42003-022-03968-8 (PMC9489700; doi:10.1038/s42003-022-03968-8)
Supplement: Supplementary file 4 — Supplementary Data 1 (new) [file 42003_2022_3968_MOESM4_ESM.xlsx]

## Sheet: Figure 1b
Percent survival of Ptch1+/–, PE and NPE mice.
Animal ID	Weeks	NP	PE	NPE
NPE L1 10	26
NPE L1 11	25		1
NPE L1 18	104	0
NPE L1 19	56		1
NPE L1 21	104	0
NPE L1 24	91.5
NPE L1 25	80		1
NPE L1 3	104	0
NPE L1 31	104
NPE L1 34	25			1
NPE L1 35	36			1
NPE L1 37	104		0
NPE L1 40	104	0
NPE L1 41	104			0
NPE L1 43	104	0
NPE L1 45	104	0
NPE L1 51	79.5
NPE L1 52	104	0
NPE L1 53	24
NPE L1 54	104	0
NPE L1 55	104	0
NPE L1 56	104	0
NPE L1 57	74		1
NPE L1 58	104			0
NPE L1 59	104	0
NPE L1 6	78
NPE L1 63	60			1
NPE L1 66	104
NPE L1 70	80		1
NPE L1 71	104	0
NPE L1 74	92.5		1
NPE L1 9	74			1
NPE L1 91	57			1
NPE L1 93	104	0
NPE L1 95	30.5			1
NPE L1 96	55.5
NPE L1 97	104	0
NPE L2 1	104
NPE L2 24	104
NPE L2 28	85	1
NPE L2 30	38			1
NPE L2 36	65			1
NPE L2 38	104			0
NPE L2 41	27.5
NPE L2 5	104			0
NPE L2 52	104			0
NPE L2 54	90
NPE L2 57	82
NPE L2 6	68			1
NPE L2 61	61			1
NPE L2 71	18
NPE L2 72	86			1
NPE L2 73	86			1
NPE L2 84	80			1
NPE L2 86	32		1
NPE L2 9	104			0
NPE L2 93	41
NPE L2 95	59			1
NPE N1 16	104	0
NPE N1 20	104	0
NPE N1 29	104		0
NPE N1 3	104		0
NPE N1 32	104	0
NPE N1 35	104	0
NPE N1 37	30.5		1
NPE N1 39	104			0
NPE N1 40	104	0
NPE N1 49	104	0
NPE N1 5	104			0
NPE N1 51	41			1
NPE N1 54	104	0
NPE N1 55	42		1
NPE N1 62	100			1
NPE N2 12	104	0
NPE N2 13	104		0
NPE N2 15	104
NPE N2 16	104
NPE N2 20	91			1
NPE N2 21	104			0
NPE N2 25	44.5			1
NPE N2 28	96.5		1
NPE N2 29	21			1
NPE N2 30	31.5		1
NPE N2 54	27			1
NPE N2 6	24			1
NPE N2 60	91
NPE N2 61	56.5		1
NPE N2 62	38			1
NPE N2 64	25
NPE N2 76	104
NPE N2 8	104		0
NPE N2 81	86			1
NPE N2 89	35.5		1
NPE N2 91	35.5
NPE N2 93	104	0
NPE N2 95	104	0
NPE N2 96	104
NPE N2 97	104	0
NPEL1 80	60.5		1
NPEL1 89	104	0
NPEL3 1	29.5			1
NPEL3 13	22.5		1
NPEL3 19	104
NPEL3 2	40.5		1
NPEL3 22	104		0
NPEL3 4	59
NPEL3 41	54
NPEL3 43	19		1
NPEL3 48	55
NPEL3 50	86			1
NPEL3 52	57			1
NPEL3 55	90
NPEL3 58	90
NPEL3 6	35		1
NPEL3 69	89
NPEL3 7	26.5			1
NPEL3 71	52			1
NPEL3 73	52
NPEL3 84	79
NPEL3 85	36
NPEL3 88	30
NPEL4 10	41	1
NPEL4 101	54
NPEL4 102	18			1
NPEL4 11	77
NPEL4 12	23			1
NPEL4 16	75			0
NPEL4 17	75
NPEL4 24	72
NPEL4 33	50	1
NPEL4 36	66	0
NPEL4 37	33		1
NPEL4 40	66			0
NPEL4 41	66	0
NPEL4 42	66	0
NPEL4 43	66		0
NPEL4 45	66		0
NPEL4 48	16		1
NPEL4 50	66	0
NPEL4 53	62	0
NPEL4 56	64
NPEL4 57	64	0
NPEL4 59	28		1
NPEL4 64	27			1
NPEL4 65	60
NPEL4 68	60
NPEL4 70	60			0
NPEL4 71	60
NPEL4 72	60			0
NPEL4 77	57
NPEL4 8	78			0
NPEL4 80	58	0
NPEL4 81	58
NPEL4 84	58		0
NPEL4 92	54		0
NPEL4 97	54	0
NPEL5BL6 71	53
NPEL5BL6 78	15
NPEL6 10	43
NPEL6 11	43		0
NPEL6 13	40			0
NPEL6 18	40		0
NPEL6 25	36			0
NPEL6 8	43
NPEL6 9	43			0
NPEL6BL 28	32	0
NPEL6BL 29	32			0
NPEL6BL 32	32			0
NPEL6BL 36	32		0
NPEL6BL 38	32		0
NPEL6BL 50	17			0
NPEL6BL 53	17			0
NPEL6BL 60	16			0
NPEL6BL 61	16		0
NPEL6BL 62	16	0
NPEL6BL 64	15		0
NPEL6BL 68	15		0
NPEL6BL 74	14			0
NPEL6BL 76	14			0
NPEL6BL 78	14			0
NPEL6BL 79	14
NPEL6BL 85	9		0
NPEL6BL 86	9		0
NPEL6BL 88	7		0
NPEL6BL 92	4
NPEL6BL 93	4

## Sheet: Figure 1d
ETV7 mRNA expression in PE and NPE tumors
PE	NPE	NP
1.21	4.22	0
1.63	0.45	0
1.86	3.49	0
0.82	2.41	0
0.56	2.34	0
0.23	0.97	0
2.61	1.52	0

## Sheet: Figure 1i
Quantification of the size of nuclei in tumor sections of NPE and PE mice
PE	NPE
22.95	23.26
22.23	23.63
23.85	27.17
25.67	26.7
24.35	24.66
23.44	25.51
23.64
23.39
22.76
24.24

## Sheet: Figure 1j
Quantification of number of nuclei in tumor sections of NPE and PE mice
PE	NPE
7072	5898
7904	6171
6698	6682
7223	6767
6267	6104
6287	6743
7833
8122
7877
6836

## Sheet: Figure 2d
Quantification of ECM/collagen deposition in PE and NPE RMS
PE	NPE
1.87505	2.15286
0.727567	12.759
0.273513	2.46569
0.817421	1.18103
0.0362883	3.57858
1.32348	4.36236
1.42616	0.528296
0.499779	1.30363
0.308173	1.65239
	0.880393
	0.368947
	5.94477

## Sheet: Figure 2e
Quantification of tumor intracytoplasmic collagen from PE and NPE RMS
PE	NPE
7.35296	5.1246
3.57349	36.8078
2.06293	12.2447
15.4331	15.2897
1.11928	22.0327
10.6911	26.2203
10.5732	9.28615
8.11737	4.91075
7.83312	15.9011
7.55819	3.71674
	21.6155

## Sheet: Figure 2f
PE and NPE Col1a2 mRNA expression relative to PE
PE	NPE
1.48	8.32
0.95	1.12
3.84	2.12
0.69	2.45
0.67	1.32
0.4	13.37
	17.83
	3.11
	12.56
	0.97
	18.57

## Sheet: Figure 2g
PE and NPE Col4a1 mRNA expression relative to PE
PE	NPE
1.15	3.02
0.92	0.67
2.22	1.2
0.57	1.63
0.54	1.6
1.39	6.59
	8.74
	19.42
	1.52
	9.98
	0.99
	16.22

## Sheet: Figure 3d
Correlation between low NEU1 and high LAMP1PM immunoreactivity in paired cores of human RMS TMAs
NEU1 Density	LAMP1 Density
0.00098	0.000836
0.002146	0.002634
0.002182	0.005355
0.002355	0.005496
0.002426	0.006404
0.002442	0.003485
0.002477	0.003854
0.002589	0.003613
0.002624	0.006172
0.002817	0.005036
0.002919	0.003934
0.003328	0.006375
0.003432	0.003444
0.003531	0.006673
0.003566	0.005325
0.003698	0.008145
0.003702	0.009417
0.003704	0.008178
0.003764	0.006519
0.003794	0.006251
0.00384	0.006323
0.003916	0.006646
0.004133	0.007729
0.004459	0.008464
0.004538	0.007908
0.004732	0.005519
0.004765	0.007085
0.005114	0.00824
0.005485	0.005833
0.005745	0.009857
0.005807	0.009029
0.005817	0.008406
0.00598	0.007927
0.006085	0.008316
0.006167	0.008385
0.00619	0.006611
0.006228	0.006408
0.006471	0.008434
0.006507	0.008051
0.006681	0.007614
0.006869	0.00858

## Sheet: Figure 3g
Increased Lamp1PM intensity quantified by flow cytometry in NPE versus PE RMS
PE	NPE
51.4	64.9
50.2	64
64.2	56
63.8	74.4
69.2	58.5
30.8	56.9
39.9	62.9
61.7	79.5
59.7	70.8

[truncated: 12 more sheets: Figure 3h, Figure 6c, Figure 6d, Figure 6e, Figure 7c-l, Figure S1a, Figure S3a, b, Figure S3d, e, Figure S9a, Figure S9b, Figure S9c, Figure S10a]
