# Supplementary material for: Haploinsufficiency of the lysosomal sialidase NEU1 results in a model of pleomorphic rhabdomyosarcoma in mice
Source: Commun Biol. 2022 Sep 20;5:992. doi: 10.1038/s42003-022-03968-8 (PMC9489700; doi:10.1038/s42003-022-03968-8)
Supplement: Supplementary file 5 — Supplementary Data 2 [file 42003_2022_3968_MOESM5_ESM.xlsx]

## Sheet: Supplementary Table 1
Supplementary Data 2	Enrichr analysis of genes expressed in NPE and PE tumors that correlate with those expressed in ERMS (P ≤ 0.05).
	Term	P-value	Adjusted P-value	Odds Ratio	Combined Score	Genes
WikiPathways 2021	Monoamine Transport WP727	4.863e-06	0.000466848	42.4328	519.117	HRH3;TH;NOS1;SLC6A3
	Cell-type Dependent Selectivity of CCK2R Signaling WP3679	1.19519e-05	0.00057369	87.8779	996.063	CCKBR;CNR1;RYR3
	Dopaminergic Neurogenesis WP2855	0.000162479	0.00519934	32.5196	283.732	TH;OTX2;SLC6A3
	Neural Crest Differentiation WP2064	0.000459205	0.0110209	12.2062	93.8169	TFAP2B;OLIG1;OLIG2;FGFR2
	Kallmann's Syndrome WP5074	0.00326043	0.0626003	26.2279	150.178	OTX2;OLIG2
	Oligodendrocyte specification and differentiation, leading to myelin components for CNS WP4304	0.00506866	0.0702706	20.6014	108.872	OLIG1;OLIG2
	Pathways Regulating Hippo Signaling WP4540	0.0051239	0.0702706	9.21084	48.5765	CDH3;CDH20;FGFR2
	Parkinson's disease pathway WP2371	0.00804309	0.0954831	16.0169	77.2486	TH;SLC6A3
	Hippo-Merlin Signaling Dysregulation WP4541	0.00895154	0.0954831	7.47059	35.2308	CDH3;CDH20;FGFR2
	Ectoderm Differentiation WP2858	0.0130561	0.115319	6.46863	28.0642	CTNND2;SORCS1;FGFR2
	GPCRs, Class A Rhodopsin-like WP455	0.0132137	0.115319	4.64303	20.0881	CCKBR;HRH3;CNR1;ADRA2C
	Secretion of Hydrochloric Acid in Parietal Cells WP2597	0.017626	0.141008	71.1607	287.374	CCKBR
	Benzene metabolism WP3891	0.0211143	0.155921	56.9257	219.608	MPO
	Folate Metabolism WP176	0.0250148	0.17153	8.59269	31.6923	NOS1;MPO
	Effects of nitric oxide WP1995	0.0280543	0.179547	40.6571	145.293	NOS1
	Degradation pathway of sphingolipids, including diseases WP4153	0.0349458	0.197205	31.619	106.049	NEU4
	Alzheimer's disease WP2059	0.0351557	0.197205	7.10252	23.779	NOS1;RYR3
	Serotonin Transporter Activity WP1455	0.0383734	0.197205	28.4557	92.7767	NOS1
	GPCRs, Other WP117	0.0415491	0.197205	6.46149	20.5532	CCKBR;CNR1
GO Biological Process 2018	regulation of cellular response to growth factor stimulus (GO:0090287)	3.82682e-07	0.00195283	64.4122	951.759	FBN2;TFAP2B;OTX2;FGFR2
	neuron development (GO:0048666)	6.43791e-07	0.00164263	14.0902	200.868	ALK;EPHA8;STMN2;PRDM12;INSM1;L1CAM;POU4F1
	nervous system development (GO:0007399)	3.44553e-06	0.00586084	6.37044	80.1302	KIRREL3;SRRM4;NHLH1;DCX;PCDHB5;TAGLN3;L1CAM;POU4F1;POU3F3;FGFR2
	neuron projection development (GO:0031175)	2.40346e-05	0.0306621	10.414	110.763	EPHA8;CTNND2;STMN2;PRDM12;L1CAM;POU4F1
	plasma membrane bounded cell projection organization (GO:0120036)	5.45846e-05	0.0557091	12.282	120.557	EPHA8;STMN2;PRDM12;L1CAM;POU4F1
	axonogenesis (GO:0007409)	0.000119892	0.101968	7.79879	70.4146	BRSK2;EPHA8;OTX2;L1CAM;POU4F1;FGFR2
	monoamine transport (GO:0015844)	0.000174386	0.127128	96.6184	836.158	SLC18A1;SLC6A3
	norepinephrine biosynthetic process (GO:0042421)	0.000243597	0.155384	82.8157	689.027	TH;INSM1
	regulation of norepinephrine secretion (GO:0014061)	0.000243597	0.138119	82.8157	689.027	HRH3;ADRA2C
	axon development (GO:0061564)	0.00031314	0.159795	12.3343	99.5234	BRSK2;L1CAM;POU4F1;FGFR2
	ventricular cardiac muscle cell membrane repolarization (GO:0099625)	0.000324072	0.15034	72.4638	582.213	KCNJ5;KCND3
	norepinephrine metabolic process (GO:0042415)	0.000324072	0.137811	72.4638	582.213	TH;INSM1
	regulation of insulin secretion (GO:0050796)	0.000367111	0.144105	11.8308	93.58	TFAP2B;BRSK2;NOV;ADRA2C
	calcium-dependent cell-cell adhesion via plasma membrane cell adhesion molecules (GO:0016339)	0.000381369	0.139009	21.2089	166.951	CDH3;CDH20;PCDHB5
	negative regulation of programmed cell death (GO:0043069)	0.000507467	0.17264	4.973	37.7256	ALK;TFAP2B;EPHA8;MPO;POU4F1;POU3F3;FGFR2
	embryonic eye morphogenesis (GO:0048048)	0.000632324	0.201672	52.7009	388.201	FBN2;TH
	cardiac muscle cell membrane repolarization (GO:0099622)	0.000632324	0.189809	52.7009	388.201	KCNJ5;KCND3
	regulation of MAPK cascade (GO:0043408)	0.000680554	0.192937	7.13929	52.064	ALK;SBK2;EPHA8;ADRA2C;FGFR2
	catecholamine biosynthetic process (GO:0042423)	0.00089276	0.239777	44.5931	313.097	TH;INSM1
	central nervous system development (GO:0007417)	0.000918277	0.234298	6.67869	46.7041	NHLH1;DCX;TAGLN3;POU3F3;FGFR2
	membrane repolarization during cardiac muscle cell action potential (GO:0086013)	0.00119645	0.290737	38.6473	260.035	KCNJ5;KCND3
	potassium ion transport (GO:0006813)	0.00122568	0.284302	14.2552	95.5703	KCNH3;KCNJ5;KCND3
	synapse assembly (GO:0007416)	0.00134577	0.298585	13.8026	91.2462	KIRREL3;PCDHB5;POU4F1
	sympathetic nervous system development (GO:0048485)	0.00136432	0.29009	36.2319	239.025	TFAP2B;INSM1
	negative regulation of apoptotic process (GO:0043066)	0.00139288	0.284314	4.18348	27.5121	ALK;TFAP2B;EPHA8;MPO;POU4F1;POU3F3;FGFR2
	homophilic cell adhesion via plasma membrane adhesion molecules (GO:0007156)	0.00140849	0.276443	13.587	89.2016	KIRREL3;CDH3;CDH20
	cell-cell adhesion via plasma-membrane adhesion molecules (GO:0098742)	0.0014727	0.27834	8.16493	53.2407	KIRREL3;CDH3;CDH20;PCDHB5
	regulation of fibroblast growth factor receptor signaling pathway (GO:0040036)	0.00214102	0.390202	28.9855	178.159	OTX2;FGFR2
	neuron projection morphogenesis (GO:0048812)	0.00243569	0.428598	7.11301	42.8027	BRSK2;CTNND2;POU4F1;FGFR2
	negative regulation of cell communication (GO:0010648)	0.00248487	0.422676	11.1483	66.8622	ALK;EPHA8;FGFR2
	cell-cell adhesion mediated by cadherin (GO:0044331)	0.00283197	0.466179	25.2048	147.871	CDH3;CDH20
	negative regulation of signaling (GO:0023057)	0.00296452	0.472748	10.4767	60.9852	ALK;EPHA8;FGFR2
	cell morphogenesis involved in neuron differentiation (GO:0048667)	0.0045967	0.710817	8.96459	48.2512	BRSK2;POU4F1;FGFR2
	positive regulation of neuron differentiation (GO:0045666)	0.00473027	0.709957	8.87311	47.5046	PCP4;STMN2;ADRA2C
	skeletal system morphogenesis (GO:0048705)	0.00511329	0.745518	18.7003	98.6613	FBN2;FGFR2
	metal ion transport (GO:0030001)	0.00514499	0.729303	8.60956	45.37	KCNH3;KCNJ5;KCND3
	regulation of kinase activity (GO:0043549)	0.00514499	0.709592	8.60956	45.37	ALK;EPHA8;FGFR2
	monovalent inorganic cation transport (GO:0015672)	0.005581	0.74947	8.3612	43.3812	KCNH3;KCNJ5;KCND3
	embryonic organ morphogenesis (GO:0048562)	0.00578034	0.756336	17.567	90.5277	FBN2;FGFR2
	positive regulation of epithelial cell proliferation (GO:0050679)	0.00603858	0.770372	8.12678	41.5245	PPP1R16B;CDH3;FGFR2
	regulation of heart rate by cardiac conduction (GO:0086091)	0.006485	0.807145	16.5631	83.4495	KCNJ5;KCND3
	regulation of smoothened signaling pathway (GO:0008589)	0.00685126	0.832428	16.1031	80.2467	OTX2;FGFR2
	regulation of muscle cell differentiation (GO:0051147)	0.00685126	0.813069	16.1031	80.2467	FGFR2;MYF5
	positive regulation of developmental process (GO:0051094)	0.00701953	0.814106	7.69527	38.1613	OTX2;INSM1;FGFR2
	positive regulation of kinase activity (GO:0033674)	0.00701953	0.796015	7.69527	38.1613	ALK;EPHA8;FGFR2
	regulation of cell differentiation (GO:0045595)	0.00846684	0.939267	7.18649	34.291	TFAP2B;INSM1;FGFR2
	regulation of signal transduction (GO:0009966)	0.00859314	0.932996	4.97605	23.67	ALK;EPHA8;OTX2;FGFR2
	G-protein coupled receptor signaling pathway, coupled to cyclic nucleotide second messenger (GO:0007187)	0.0092514	0.983539	6.95652	32.5773	HRH3;CNR1;ADRA2C
	negative regulation of response to stimulus (GO:0048585)	0.00965912	1	6.84697	31.7689	ALK;EPHA8;FGFR2
	adherens junction organization (GO:0034332)	0.010107	1	13.1752	60.5339	CDH3;CDH20
	positive regulation of transferase activity (GO:0051347)	0.0118541	1	6.34719	28.1503	ALK;EPHA8;FGFR2
	regulation of cell cycle arrest (GO:0071156)	0.0119454	1	12.0773	53.4711	INSM1;POU4F1
	neuron differentiation (GO:0030182)	0.0123247	1	6.25586	27.5017	ALK;BRSK2;OTX2
	negative regulation of signal transduction (GO:0009968)	0.0165364	1	4.09689	16.8062	ALK;EPHA8;FGFR2;DLK2
	axon guidance (GO:0007411)	0.0173297	1	5.50358	22.3189	EPHA8;OTX2;L1CAM
	cell morphogenesis (GO:0000902)	0.0176845	1	9.8256	39.6469	CDH3;CDH20
	cell junction assembly (GO:0034329)	0.0176845	1	9.8256	39.6469	CDH3;CDH20
	positive regulation of MAPK cascade (GO:0043410)	0.0177192	1	4.01183	16.1801	ALK;EPHA8;ADRA2C;FGFR2
	negative regulation of protein modification process (GO:0031400)	0.0200087	1	9.20175	35.9935	PPP1R16B;INSM1
	positive regulation of skeletal muscle fiber development (GO:0048743)	0.0205247	1	48.3092	187.736	MYF5
	epithelial tube formation (GO:0072175)	0.0205247	1	48.3092	187.736	FGFR2
	hindlimb morphogenesis (GO:0035137)	0.0205247	1	48.3092	187.736	TFAP2B
	embryonic camera-type eye morphogenesis (GO:0048596)	0.0205247	1	48.3092	187.736	TH
	embryonic camera-type eye development (GO:0031076)	0.0205247	1	48.3092	187.736	TH
	maintenance of protein location in extracellular region (GO:0071694)	0.0205247	1	48.3092	187.736	FBN2
	neurotransmitter loading into synaptic vesicle (GO:0098700)	0.0205247	1	48.3092	187.736	SLC18A1
	negative regulation of transforming growth factor beta production (GO:0071635)	0.0205247	1	48.3092	187.736	CDH3
	gland morphogenesis (GO:0022612)	0.0205247	1	48.3092	187.736	FGFR2
	collecting duct development (GO:0072044)	0.0205247	1	48.3092	187.736	TFAP2B
	regulation of transforming growth factor beta2 production (GO:0032909)	0.0205247	1	48.3092	187.736	CDH3
	negative regulation of mononuclear cell migration (GO:0071676)	0.0205247	1	48.3092	187.736	NOV
	catecholamine transport (GO:0051937)	0.0205247	1	48.3092	187.736	SLC6A3
	peripheral nervous system neuron development (GO:0048935)	0.0205247	1	48.3092	187.736	POU4F1
	negative regulation of catecholamine secretion (GO:0033604)	0.0205247	1	48.3092	187.736	ADRA2C
	trigeminal nerve development (GO:0021559)	0.0205247	1	48.3092	187.736	POU4F1
	negative regulation of amino acid transport (GO:0051956)	0.0205247	1	48.3092	187.736	HRH3
	cellular response to magnesium ion (GO:0071286)	0.0205247	1	48.3092	187.736	RYR3
	negative regulation of neurological system process (GO:0031645)	0.0205247	1	48.3092	187.736	NOV
	neuron remodeling (GO:0016322)	0.0205247	1	48.3092	187.736	EPHA8
	negative regulation of transcription, DNA-templated (GO:0045892)	0.0217374	1	2.49568	9.55525	IRX1;TFAP2B;NKX6-2;INSM1;POU4F1;POU3F3;FGFR2
	regulation of apoptotic process (GO:0042981)	0.0219972	1	2.48955	9.50223	ALK;SBK2;TFAP2B;EPHA8;MPO;POU3F3;FGFR2
	protein autophosphorylation (GO:0046777)	0.0226385	1	4.96894	18.8229	ALK;EPHA8;FGFR2
	positive regulation of neurogenesis (GO:0050769)	0.0237197	1	8.4016	31.4341	PCP4;ADRA2C
	regulation of osteoblast differentiation (GO:0045667)	0.0237197	1	8.4016	31.4341	FBN2;FGFR2
	positive regulation of blood vessel endothelial cell proliferation involved in sprouting angiogenesis (GO:1903589)	0.0239049	1	41.4079	154.603	PPP1R16B
	cellular response to caffeine (GO:0071313)	0.0239049	1	41.4079	154.603	RYR3
	positive regulation of insulin-like growth factor receptor signaling pathway (GO:0043568)	0.0239049	1	41.4079	154.603	CDH3
	positive regulation of urine volume (GO:0035810)	0.0239049	1	41.4079	154.603	TFAP2B
	positive regulation of keratinocyte proliferation (GO:0010838)	0.0239049	1	41.4079	154.603	CDH3
	noradrenergic neuron differentiation (GO:0003357)	0.0239049	1	41.4079	154.603	INSM1
	smooth muscle cell migration (GO:0014909)	0.0239049	1	41.4079	154.603	NOV
	tyrosine metabolic process (GO:0006570)	0.0239049	1	41.4079	154.603	TH
	response to caffeine (GO:0031000)	0.0239049	1	41.4079	154.603	RYR3
	regulation of skeletal muscle fiber development (GO:0048742)	0.0239049	1	41.4079	154.603	MYF5
	glycosphingolipid catabolic process (GO:0046479)	0.0239049	1	41.4079	154.603	NEU4
	positive regulation of histone H3-K9 methylation (GO:0051574)	0.0239049	1	41.4079	154.603	PRDM12
	regulation of smooth muscle cell differentiation (GO:0051150)	0.0239049	1	41.4079	154.603	FGFR2
	metanephric nephron tubule development (GO:0072234)	0.0239049	1	41.4079	154.603	POU3F3
	neuron fate specification (GO:0048665)	0.0239049	1	41.4079	154.603	POU4F1
	sequestering of extracellular ligand from receptor (GO:0035581)	0.0239049	1	41.4079	154.603	FBN2
	positive regulation of gastrulation (GO:2000543)	0.0239049	1	41.4079	154.603	OTX2
	chondroitin sulfate proteoglycan metabolic process (GO:0050654)	0.0239049	1	41.4079	154.603	B3GAT1
	regulation of Notch signaling pathway (GO:0008593)	0.0243637	1	8.28157	30.7632	NOV;DLK2
	cell-cell junction organization (GO:0045216)	0.0256731	1	8.05153	29.4872	CDH3;CDH20
	regulation of peptide hormone secretion (GO:0090276)	0.0263383	1	7.94123	28.8801	TFAP2B;ADRA2C
	nitrogen compound transport (GO:0071705)	0.0270106	1	7.83392	28.2924	SLC18A1;SLC6A3
	exocrine system development (GO:0035272)	0.0272736	1	36.2319	130.501	FGFR2
	response to magnesium ion (GO:0032026)	0.0272736	1	36.2319	130.501	RYR3
	cellular response to purine-containing compound (GO:0071415)	0.0272736	1	36.2319	130.501	RYR3
	aorta development (GO:0035904)	0.0272736	1	36.2319	130.501	TFAP2B
	regulation of ERAD pathway (GO:1904292)	0.0272736	1	36.2319	130.501	BRSK2
	hemopoiesis (GO:0030097)	0.0283757	1	7.62777	27.1718	KIRREL3;FGFR2
	positive regulation of cell differentiation (GO:0045597)	0.0295074	1	4.48229	15.7916	FBN2;INSM1;MYF5
	cell-cell junction assembly (GO:0007043)	0.0304744	1	7.3381	25.6164	CDH3;CDH20
	type B pancreatic cell differentiation (GO:0003309)	0.0306308	1	32.2061	112.262	INSM1
	negative regulation of leukocyte chemotaxis (GO:0002689)	0.0306308	1	32.2061	112.262	NOV
	regulation of sensory perception of pain (GO:0051930)	0.0306308	1	32.2061	112.262	NOV
	muscle cell fate commitment (GO:0042693)	0.0306308	1	32.2061	112.262	MYF5
	neuron maturation (GO:0042551)	0.0306308	1	32.2061	112.262	EPHA8
	regulation of organ morphogenesis (GO:2000027)	0.0306308	1	32.2061	112.262	FGFR2
	oligosaccharide catabolic process (GO:0009313)	0.0306308	1	32.2061	112.262	NEU4
	endothelial cell chemotaxis (GO:0035767)	0.0306308	1	32.2061	112.262	NOV
	negative regulation of microtubule polymerization (GO:0031115)	0.0306308	1	32.2061	112.262	STMN2
	potassium ion export (GO:0071435)	0.0306308	1	32.2061	112.262	KCND3
	embryonic digestive tract morphogenesis (GO:0048557)	0.0306308	1	32.2061	112.262	FGFR2
	regulation of morphogenesis of an epithelium (GO:1905330)	0.0306308	1	32.2061	112.262	FGFR2
	sympathetic ganglion development (GO:0061549)	0.0306308	1	32.2061	112.262	INSM1
	regulation of hair cycle (GO:0042634)	0.0306308	1	32.2061	112.262	CDH3
	potassium ion import across plasma membrane (GO:1990573)	0.0306308	1	32.2061	112.262	KCNJ5
	negative regulation of cell death (GO:0060548)	0.0319068	1	7.15692	24.6551	NOV;POU4F1
	positive regulation of ERK1 and ERK2 cascade (GO:0070374)	0.0322861	1	4.3262	14.8523	ALK;EPHA8;FGFR2
	positive regulation of cell cycle arrest (GO:0071158)	0.0326329	1	7.06964	24.1954	INSM1;POU4F1
	positive regulation of cellular process (GO:0048522)	0.0333955	1	2.79244	9.49243	TFAP2B;CDH3;INSM1;POU3F3;FGFR2
	positive regulation of epidermal growth factor-activated receptor activity (GO:0045741)	0.0339766	1	28.9855	98.0314	ADRA2C
	positive regulation of lipase activity (GO:0060193)	0.0339766	1	28.9855	98.0314	FGFR2
	adrenal gland development (GO:0030325)	0.0339766	1	28.9855	98.0314	INSM1
	cell differentiation involved in metanephros development (GO:0072202)	0.0339766	1	28.9855	98.0314	POU3F3
	ganglion development (GO:0061548)	0.0339766	1	28.9855	98.0314	INSM1
	regulation of urine volume (GO:0035809)	0.0339766	1	28.9855	98.0314	TFAP2B
	glycoprotein catabolic process (GO:0006516)	0.0339766	1	28.9855	98.0314	NEU4
	ceramide catabolic process (GO:0046514)	0.0339766	1	28.9855	98.0314	NEU4
	regulation of phospholipase activity (GO:0010517)	0.0339766	1	28.9855	98.0314	FGFR2
	forelimb morphogenesis (GO:0035136)	0.0339766	1	28.9855	98.0314	TFAP2B
	cellular response to ATP (GO:0071318)	0.0339766	1	28.9855	98.0314	RYR3
	muscle cell migration (GO:0014812)	0.0339766	1	28.9855	98.0314	NOV
	regulation of protein exit from endoplasmic reticulum (GO:0070861)	0.0339766	1	28.9855	98.0314	BRSK2
	regulation of neuron differentiation (GO:0045664)	0.0341044	1	6.90131	23.3149	PCP4;ADRA2C
	positive regulation of signal transduction (GO:0009967)	0.0343522	1	4.22119	14.23	CDH3;NOV;FGFR2
	positive regulation of phosphorylation (GO:0042327)	0.0351975	1	4.1806	13.9916	ALK;EPHA8;FGFR2
	organic substance transport (GO:0071702)	0.0363595	1	6.66333	22.0843	SLC18A1;SLC6A3
	regulation of histone H3-K9 methylation (GO:0051570)	0.0373111	1	26.3505	86.6526	PRDM12
	phosphate ion homeostasis (GO:0055062)	0.0373111	1	26.3505	86.6526	TFAP2B
	carbohydrate derivative catabolic process (GO:1901136)	0.0373111	1	26.3505	86.6526	NEU4
	negative regulation of myotube differentiation (GO:0010832)	0.0373111	1	26.3505	86.6526	NOV
	import across plasma membrane (GO:0098739)	0.0373111	1	26.3505	86.6526	KCNJ5
	positive regulation of mesenchymal cell proliferation (GO:0002053)	0.0373111	1	26.3505	86.6526	FGFR2
	camera-type eye morphogenesis (GO:0048593)	0.0373111	1	26.3505	86.6526	TH
	photoreceptor cell development (GO:0042461)	0.0373111	1	26.3505	86.6526	TH
	low-density lipoprotein particle remodeling (GO:0034374)	0.0373111	1	26.3505	86.6526	MPO
	regulation of blood vessel endothelial cell proliferation involved in sprouting angiogenesis (GO:1903587)	0.0373111	1	26.3505	86.6526	PPP1R16B
	membrane repolarization during action potential (GO:0086011)	0.0373111	1	26.3505	86.6526	KCND3
	synaptic transmission, dopaminergic (GO:0001963)	0.0373111	1	26.3505	86.6526	TH
	positive regulation of myoblast fusion (GO:1901741)	0.0373111	1	26.3505	86.6526	MYF5
	epithelial cell-cell adhesion (GO:0090136)	0.0373111	1	26.3505	86.6526	NOV
	regulation of neuron apoptotic process (GO:0043523)	0.0378942	1	6.5136	21.3187	TFAP2B;POU4F1
	ion transmembrane transport (GO:0034220)	0.0400383	1	3.97062	12.7771	CHRNB3;KCND3;RYR3
	regulation of retrograde protein transport, ER to cytosol (GO:1904152)	0.0406341	1	24.1546	77.3707	BRSK2
	positive regulation of protein depolymerization (GO:1901881)	0.0406341	1	24.1546	77.3707	STMN2
	skeletal muscle cell differentiation (GO:0035914)	0.0406341	1	24.1546	77.3707	MYF5
	regulation of mesenchymal cell proliferation (GO:0010464)	0.0406341	1	24.1546	77.3707	FGFR2
	regulation of myoblast fusion (GO:1901739)	0.0406341	1	24.1546	77.3707	MYF5
	lysine metabolic process (GO:0006553)	0.0406341	1	24.1546	77.3707	PIPOX
	eye photoreceptor cell development (GO:0042462)	0.0406341	1	24.1546	77.3707	TH
	positive regulation of skeletal muscle tissue development (GO:0048643)	0.0406341	1	24.1546	77.3707	MYF5
	lysine catabolic process (GO:0006554)	0.0406341	1	24.1546	77.3707	PIPOX
	eye photoreceptor cell differentiation (GO:0001754)	0.0406341	1	24.1546	77.3707	TH
	regulation of heart contraction (GO:0008016)	0.0426437	1	6.10221	19.2517	TH;RYR3
	positive regulation of cardiac muscle cell proliferation (GO:0060045)	0.0439459	1	22.2965	69.6721	FGFR2
	atrial cardiac muscle cell action potential (GO:0086014)	0.0439459	1	22.2965	69.6721	KCNJ5
	cranial nerve development (GO:0021545)	0.0439459	1	22.2965	69.6721	POU4F1
	negative regulation of hormone secretion (GO:0046888)	0.0439459	1	22.2965	69.6721	ADRA2C
	neuron fate commitment (GO:0048663)	0.0439459	1	22.2965	69.6721	POU4F1
	membrane repolarization (GO:0086009)	0.0439459	1	22.2965	69.6721	KCND3
