# Supplementary material for: Haploinsufficiency of the lysosomal sialidase NEU1 results in a model of pleomorphic rhabdomyosarcoma in mice
Source: Commun Biol. 2022 Sep 20;5:992. doi: 10.1038/s42003-022-03968-8 (PMC9489700; doi:10.1038/s42003-022-03968-8)
Supplement: Supplementary file 6 — Supplementary Data 3 [file 42003_2022_3968_MOESM6_ESM.xlsx]

## Sheet: Sheet1
Supplementary Data 3	Up- and downregulated genes in NPE vs PE RMS (log2FC ≤ -0.5 and ≥ 0.5) P ≤ 0.5.
Gene_Symbol	Probe	Mean_NPE	MEAN_PE	FC	P_Val_Ttest	UPorDOWN	Gene_Symbol
H2-Eb1	TC1700002782.mm.2	7.84	5.1	2.74	2.16e-09	UP	H2-Eb1
Pvalb	TC1500001827.mm.2	7.96357	5.75714	2.20643	0.0362563	UP	Pvalb
Rbp4	TC1900001464.mm.2	7.22286	5.11286	2.11	0.00786713	UP	Rbp4
Adipoq	TC1600000331.mm.2	7.03071	5.04	1.99071	0.0592833	UP	Adipoq
Cfd	TC1000000824.mm.2	7.995	6.25	1.745	0.0957575	UP	Cfd
Ccdc3	TC0200000048.mm.2	6.59429	4.91714	1.67714	0.0117337	UP	Ccdc3
Xirp2	TC0200000966.mm.2	7.66643	6.05286	1.61357	0.00471626	UP	Xirp2
Cd55	TC0100003037.mm.2	5.10429	3.55286	1.55143	0.00166635	UP	Cd55
Cidec	TC0600002920.mm.2	6.19071	4.64714	1.54357	0.0406941	UP	Cidec
Tmem45b	TC0900001982.mm.2	4.91786	3.38429	1.53357	0.0794609	UP	Tmem45b
Cd55b	TC0100003035.mm.2	6.73	5.24857	1.48143	0.00150187	UP	Cd55b
Thrsp	TC0700003764.mm.2	6.18214	4.70571	1.47643	0.0257671	UP	Thrsp
Cdo1	TC1800001307.mm.2	7.035	5.59571	1.43929	0.0553388	UP	Cdo1
Clip4	TC1700001143.mm.2	6.60071	5.17143	1.42929	0.00119939	UP	Clip4
Vit	TC1700001187.mm.2	5.79143	4.37	1.42143	0.0218224	UP	Vit
Cnn1	TC0900000212.mm.2	7.615	6.19571	1.41929	0.0933794	UP	Cnn1
Ccl21c	TC4_JH584293_random00000009.mm.2	6.74	5.33571	1.40429	0.0155658	UP	Ccl21c
Cd209g	TC0800000027.mm.2	5.38071	3.99429	1.38643	0.0257586	UP	Cd209g
Aoc3	TC1100001651.mm.2	6.80429	5.43	1.37429	0.0149899	UP	Aoc3
Enpp2	TC1500001531.mm.2	7.74214	6.37286	1.36929	0.0294134	UP	Enpp2
Myh2	TC1100000853.mm.2	10.6843	9.32714	1.35714	0.0946302	UP	Myh2
Ccl21b	TC4_GL456350_random00000004.mm.2	6.63357	5.28714	1.34643	0.0149458	UP	Ccl21b
Cd209f	TC0800001627.mm.2	6.59357	5.29571	1.29786	0.0243215	UP	Cd209f
Hp	TC0800002905.mm.2	7.36714	6.07	1.29714	0.126369	UP	Hp
Hmgcs2	TC0300000979.mm.2	5.92571	4.65	1.27571	0.0142161	UP	Hmgcs2
Sh3bgr	TC1600001080.mm.2	6.25	4.97857	1.27143	0.00196931	UP	Sh3bgr
Pla2g2d	TC0400001733.mm.2	6.64286	5.37286	1.27	0.0660755	UP	Pla2g2d
Plin1	TC0700003567.mm.2	5.50714	4.23857	1.26857	0.0852519	UP	Plin1
Enpp5	TC1700000842.mm.2	5.62714	4.36286	1.26429	0.0151484	UP	Enpp5
Gria4	TC0900001695.mm.2	4.18	2.92143	1.25857	0.0228482	UP	Gria4
Fabp4	TC0300001639.mm.2	9.41143	8.15286	1.25857	0.0403851	UP	Fabp4
Sdpr	TC0100000372.mm.2	6.51	5.26571	1.24429	0.00684611	UP	Sdpr
Nqo1	TC0800002877.mm.2	6.24571	5.00714	1.23857	0.0366847	UP	Nqo1
Cyp2e1	TC0700002023.mm.2	6.10429	4.88857	1.21571	0.168467	UP	Cyp2e1
Retnla	TC1600000698.mm.2	4.13286	2.91857	1.21429	0.0503074	UP	Retnla
Npr3	TC1500001215.mm.2	8.35357	7.15857	1.195	0.00108847	UP	Npr3
Scd1	TC1900001562.mm.2	9.08857	7.89714	1.19143	0.0605041	UP	Scd1
Pparg	TC0600001279.mm.2	6.39429	5.20429	1.19	0.013704	UP	Pparg
Phkg1	TC0500003310.mm.2	6.29714	5.10857	1.18857	0.0447302	UP	Phkg1
Kcne1l	TC0X00003097.mm.2	5.27643	4.09286	1.18357	0.0471159	UP	Kcne1l
Actn3	TC1900000939.mm.2	8.98214	7.80571	1.17643	0.0126912	UP	Actn3
Cmbl	TC1500000207.mm.2	6.50214	5.32714	1.175	0.00917034	UP	Cmbl
Jchain	TC0500002712.mm.2	6.35071	5.18143	1.16929	0.123503	UP	Jchain
Slc16a7	TC1000003078.mm.2	5.14643	3.97857	1.16786	0.0595409	UP	Slc16a7
Ajap1	TC0400004104.mm.2	4.15214	3.02286	1.12929	0.0539204	UP	Ajap1
Ckmt2	TC1300002417.mm.2	5.60143	4.48	1.12143	0.0524542	UP	Ckmt2
Aldh1a1	TC1900000335.mm.2	7.88857	6.77	1.11857	0.00581629	UP	Aldh1a1
Gpd1	TC1500001023.mm.2	7.2	6.08286	1.11714	0.0142506	UP	Gpd1
Ly6c1	TC1500001729.mm.2	8.84429	7.72714	1.11714	0.0142701	UP	Ly6c1
Myh11	TC1600001247.mm.2	7.95429	6.83714	1.11714	0.0639256	UP	Myh11
Lgals12	TC1900001051.mm.2	4.75429	3.63857	1.11571	0.100838	UP	Lgals12
Myoc	TC0100001481.mm.2	6.24214	5.13857	1.10357	0.064515	UP	Myoc
Aspn	TC1300000566.mm.2	8.13571	7.03286	1.10286	0.0328473	UP	Aspn
H2-T23	TC1700002819.mm.2	7.14	6.04	1.1	0.00113885	UP	H2-T23
Cpe	TC0800002310.mm.2	4.08714	2.99143	1.09571	0.0126059	UP	Cpe
Fmo1	TC0100003401.mm.2	7.78071	6.68714	1.09357	0.0346577	UP	Fmo1
Tusc5	TC1100001106.mm.2	7.43571	6.34714	1.08857	0.0435923	UP	Tusc5
Ckm	TC0700000301.mm.2	8.89643	7.80857	1.08786	0.0212979	UP	Ckm
Fbxo40	TC1600001588.mm.2	6.56786	5.48571	1.08214	0.0141904	UP	Fbxo40
Acvr1c	TC0200003576.mm.2	4.15929	3.07714	1.08214	0.0427685	UP	Acvr1c
Myl2	TC0500001379.mm.2	6.70143	5.62286	1.07857	0.0450755	UP	Myl2
Ntrk2	TC1300000718.mm.2	4.59	3.51286	1.07714	0.0558406	UP	Ntrk2
Rpl3l	TC1700000350.mm.2	5.31071	4.23857	1.07214	0.0336632	UP	Rpl3l
Actg2	TC0600002574.mm.2	8.91143	7.84571	1.06571	0.0887897	UP	Actg2
Plin4	TC1700002313.mm.2	6.68357	5.62714	1.05643	0.0596091	UP	Plin4
Mab21l2	TC0300002268.mm.2	6.14286	5.09	1.05286	0.111479	UP	Mab21l2
Retn	TC0800000019.mm.2	5.66286	4.61143	1.05143	0.122121	UP	Retn
Avpr1a	TC1000001506.mm.2	4.90786	3.85714	1.05071	0.0498395	UP	Avpr1a
Frzb	TC0200003834.mm.2	5.15214	4.10286	1.04929	0.022521	UP	Frzb
Ppargc1a	TC0500002394.mm.2	4.93071	3.89	1.04071	0.0599267	UP	Ppargc1a
Lipe	TC0700002632.mm.2	6.745	5.71143	1.03357	0.0933156	UP	Lipe
Mpp6	TC0600000591.mm.2	7.02286	6.00286	1.02	0.00868808	UP	Mpp6
Cib2	TC0900002321.mm.2	6.53714	5.51857	1.01857	0.00248364	UP	Cib2
Mamdc2	TC1900001266.mm.2	6.51143	5.49571	1.01571	0.0126424	UP	Mamdc2
Cd36	TC0500001992.mm.2	8.69071	7.68143	1.00929	0.0103232	UP	Cd36
Ppp1r3a	TC0600001881.mm.2	7.88357	6.87857	1.005	0.109089	UP	Ppp1r3a
Ccl21a	TC4_JH584294_random00000009.mm.2	6.72429	5.72	1.00429	0.0248393	UP	Ccl21a
Gpld1	TC1300000284.mm.2	5.88571	4.88286	1.00286	0.0137128	UP	Gpld1
Cilp	TC0900000834.mm.2	6.33429	5.33429	1	0.0692881	UP	Cilp
Itih5	TC0200000083.mm.2	6.64	5.64286	0.997143	0.031532	UP	Itih5
Sncg	TC1400001725.mm.2	6.82714	5.83429	0.992857	0.0655918	UP	Sncg
Hspb6	TC0700000566.mm.2	9.33571	8.35286	0.982857	0.019278	UP	Hspb6
Adam23	TC0100000524.mm.2	5.28714	4.30571	0.981429	0.0380862	UP	Adam23
Mylk2	TC0200002303.mm.2	5.56286	4.58286	0.98	0.0498151	UP	Mylk2
Tmem100	TC1100001395.mm.2	7.79071	6.82	0.970714	0.00169209	UP	Tmem100
Mcpt4	TC1400002112.mm.2	5.015	4.04714	0.967857	0.0255707	UP	Mcpt4
Ephx2	TC1400002266.mm.2	4.28286	3.31714	0.965714	0.107828	UP	Ephx2
Tgfbr3	TC0500002919.mm.2	7.24286	6.28	0.962857	0.0179647	UP	Tgfbr3
Lep	TC0600000222.mm.2	3.87786	2.92	0.957857	0.119082	UP	Lep
Synm	TC0700003451.mm.2	5.66286	4.70857	0.954286	0.00300791	UP	Synm
Pdgfd	TC0900000035.mm.2	6.91	5.95571	0.954286	0.00559763	UP	Pdgfd
Gsta4	TC0900001048.mm.2	6.77143	5.82	0.951429	0.00200779	UP	Gsta4
Agt	TC0800003171.mm.2	8.18786	7.24286	0.945	0.0757161	UP	Agt
Cd59a	TC0200001552.mm.2	7.86643	6.92143	0.945	0.00304237	UP	Cd59a
Gfra2	TC1400001012.mm.2	6.25714	5.31714	0.94	0.00470771	UP	Gfra2
Tcf21	TC1000001866.mm.2	7.23857	6.29857	0.94	0.110891	UP	Tcf21
Ecm2	TC1300000565.mm.2	6.19786	5.26286	0.935	0.0252602	UP	Ecm2
Efemp1	TC1100000284.mm.2	8.79071	7.86	0.930714	0.0439524	UP	Efemp1
Dpt	TC0100001510.mm.2	8.02071	7.09286	0.927857	0.0730704	UP	Dpt
Dnase1l3	TC1400001432.mm.2	4.87286	3.95	0.922857	0.115044	UP	Dnase1l3
Fmod	TC0100001218.mm.2	8.45	7.52857	0.921429	0.153253	UP	Fmod
Angptl1	TC0100001425.mm.2	5.54857	4.62714	0.921429	0.0185824	UP	Angptl1
Ly6c2	TC1500001730.mm.2	6.21357	5.29429	0.919286	0.0425539	UP	Ly6c2
Rorc	TC0300000864.mm.2	4.28786	3.36857	0.919286	0.0525887	UP	Rorc
Dgat2	TC0700003793.mm.2	7.13357	6.23	0.903571	0.0685097	UP	Dgat2
Myh15	TC1600000701.mm.2	4.61571	3.71429	0.901429	0.0658123	UP	Myh15
Aspa	TC1100003161.mm.2	3.91071	3.01286	0.897857	0.0679668	UP	Aspa
Glb1l2	TC0900001939.mm.2	4.72929	3.83571	0.893571	0.0971076	UP	Glb1l2
Enpp3	TC1000001895.mm.2	5.87929	4.98714	0.892143	0.0159913	UP	Enpp3
Tspan2	TC0300001035.mm.2	5.89714	5.00571	0.891429	0.075729	UP	Tspan2
Myh4	TC1100000855.mm.2	10.3064	9.41857	0.887857	0.126084	UP	Myh4
Tc2n	TC1200002241.mm.2	3.40929	2.52286	0.886429	0.0597107	UP	Tc2n
Cpxm2	TC0700004403.mm.2	7.54214	6.65714	0.885	0.132727	UP	Cpxm2
Adhfe1	TC0100000039.mm.2	4.98	4.09571	0.884286	0.0795582	UP	Adhfe1
Clic5	TC1700000846.mm.2	8.59714	7.71429	0.882857	0.0603606	UP	Clic5
Inmt	TC0600002326.mm.2	4.58286	3.70143	0.881429	0.0194429	UP	Inmt
Cox7a1	TC0700000552.mm.2	6.93071	6.05429	0.876429	0.0653413	UP	Cox7a1
Ppp1r3c	TC1900001445.mm.2	8.15286	7.28	0.872857	0.0056437	UP	Ppp1r3c
Uchl1	TC0500000640.mm.2	7.64571	6.77286	0.872857	0.0288215	UP	Uchl1
Epb41l4a	TC1800001141.mm.2	5.78929	4.91714	0.872143	0.0145767	UP	Epb41l4a
Smco1	TC1600000435.mm.2	3.42929	2.55714	0.872143	0.078047	UP	Smco1
Mybpc2	TC0700002966.mm.2	6.75643	5.88429	0.872143	0.134176	UP	Mybpc2
Omd	TC1300000568.mm.2	3.83643	2.96857	0.867857	0.0687679	UP	Omd
Asb15	TC0600000201.mm.2	4.51286	3.64571	0.867143	0.138332	UP	Asb15
Cldn1	TC1600001419.mm.2	6.39	5.52286	0.867143	0.149523	UP	Cldn1
Fsd2	TC0700003613.mm.2	6.35	5.48429	0.865714	0.142624	UP	Fsd2
Nr3c2	TC0800000854.mm.2	5.50643	4.64286	0.863571	0.0182518	UP	Nr3c2
Myoz1	TC1400001545.mm.2	7.43143	6.57143	0.86	0.0765532	UP	Myoz1
Sema5a	TC1500000217.mm.2	6.19786	5.33857	0.859286	0.0135419	UP	Sema5a
Clcn1	TC0600000458.mm.2	4.56429	3.70857	0.855714	0.102372	UP	Clcn1
Slc1a5	TC0700000236.mm.2	7.44714	6.59286	0.854286	0.085086	UP	Slc1a5
Cacna1c	TC0600003005.mm.2	7.05286	6.2	0.852857	0.00621418	UP	Cacna1c
Cpa3	TC0300001704.mm.2	5.69143	4.84	0.851429	0.0932245	UP	Cpa3
Cpb1	TC0300001707.mm.2	4.04429	3.19714	0.847143	0.114625	UP	Cpb1
Mgst1	TC0600001639.mm.2	9.11571	8.27	0.845714	0.0826098	UP	Mgst1
Cda	TC0400003822.mm.2	5.32071	4.48571	0.835	0.00345374	UP	Cda
Ifi27l2a	TC1200002269.mm.2	4.96643	4.13143	0.835	0.119924	UP	Ifi27l2a
Bst2	TC0800002431.mm.2	6.80643	5.97143	0.835	0.175151	UP	Bst2
Egflam	TC1500001171.mm.2	3.99286	3.15857	0.834286	0.0269937	UP	Egflam
Cmya5	TC1300002429.mm.2	6.85071	6.02	0.830714	0.115604	UP	Cmya5
Akr1c14	TC1300000016.mm.2	4.57286	3.74286	0.83	0.0298359	UP	Akr1c14
Apod	TC1600001479.mm.2	9.20286	8.37286	0.83	0.056113	UP	Apod
Nrap	TC1900001703.mm.2	8.43786	7.61	0.827857	0.0827293	UP	Nrap
Tst	TC1500001831.mm.2	5.98214	5.16	0.822143	0.00916564	UP	Tst
Spon2	TC0500002213.mm.2	6.23643	5.41714	0.819286	0.139182	UP	Spon2
Fam26e	TC1000001993.mm.2	6.08571	5.26857	0.817143	0.000203087	UP	Fam26e
Hhip	TC0800002525.mm.2	9.91429	9.09857	0.815714	0.196656	UP	Hhip
Gstk1	TC0600000454.mm.2	6.36571	5.55143	0.814286	0.0244578	UP	Gstk1
Mme	TC0300000500.mm.2	3.435	2.62714	0.807857	0.0419548	UP	Mme
Tspan8	TC1000001333.mm.2	4.63429	3.83	0.804286	0.0509671	UP	Tspan8
Pfkfb1	TC0X00001502.mm.2	4.98	4.18	0.8	0.0918736	UP	Pfkfb1
Pygm	TC1900000117.mm.2	10.3664	9.56857	0.797857	0.0431786	UP	Pygm
Rspo3	TC1000001936.mm.2	4.07357	3.27714	0.796429	0.0597599	UP	Rspo3
Calml3	TC1300001373.mm.2	6.55643	5.76143	0.795	0.0392986	UP	Calml3
C3	TC1700002352.mm.2	7.47286	6.68	0.792857	0.0593921	UP	C3
Abca8a	TC1100003999.mm.2	6.11643	5.32571	0.790714	0.0235799	UP	Abca8a
Cfh	TC0100003193.mm.2	8.59357	7.80429	0.789286	0.0660616	UP	Cfh
Cbr2	TC1100004229.mm.2	7.40571	6.61857	0.787143	0.0228458	UP	Cbr2
S100a4	TC0300000807.mm.2	7.37429	6.58714	0.787143	0.0537111	UP	S100a4
Lpl	TC0800000707.mm.2	8.33714	7.55286	0.784286	0.051981	UP	Lpl
Heph	TC0X00000919.mm.2	5.055	4.27143	0.783571	0.0416944	UP	Heph
Adrbk2	TC0500003024.mm.2	6.26714	5.48429	0.782857	0.00713915	UP	Adrbk2
Aqp1	TC0600000664.mm.2	7.59786	6.81714	0.780714	0.0349687	UP	Aqp1
Eef1a2	TC0200005433.mm.2	7.41071	6.63	0.780714	0.121933	UP	Eef1a2
Qpct	TC1700001194.mm.2	5.25857	4.47857	0.78	0.00616561	UP	Qpct
Cd59b	TC0200001551.mm.2	6.63571	5.85714	0.778571	0.00140704	UP	Cd59b
Penk	TC0400002139.mm.2	7.20571	6.43	0.775714	0.262293	UP	Penk
Nr1d1	TC1100003688.mm.2	8.61571	7.84143	0.774286	0.0173509	UP	Nr1d1
Thbs4	TC1300002426.mm.2	7.95071	7.17857	0.772143	0.068168	UP	Thbs4
Adrb3	TC0800001955.mm.2	4.445	3.67286	0.772143	0.150498	UP	Adrb3
Snx10	TC0600000609.mm.2	6.60071	5.83	0.770714	0.0012595	UP	Snx10
Gstt2	TC1000002385.mm.2	5.68214	4.91429	0.767857	0.0588036	UP	Gstt2
Tmod4	TC0300000889.mm.2	7.78571	7.01857	0.767143	0.232029	UP	Tmod4
Agmo	TC1200000334.mm.2	6.98	6.21286	0.767143	0.0656529	UP	Agmo
Acyp2	TC1100002438.mm.2	6.89357	6.12714	0.766429	0.0100093	UP	Acyp2
Gbp10	TC0500002895.mm.2	7.945	7.17857	0.766429	0.0284238	UP	Gbp10
Pnpla2	TC0700002053.mm.2	8.84429	8.07857	0.765714	0.0457695	UP	Pnpla2
Il23r	TC0600002425.mm.2	3.58857	2.82286	0.765714	0.0345896	UP	Il23r
Cxcr6	TC0900001672.mm.2	3.95	3.18714	0.762857	0.0653716	UP	Cxcr6
Hcar1	TC0500003244.mm.2	5.05857	4.3	0.758571	0.142654	UP	Hcar1
Amy1	TC0300003247.mm.2	4.93714	4.18	0.757143	0.166263	UP	Amy1
H2-M2	TC1700002071.mm.2	6.46929	5.71286	0.756429	0.096904	UP	H2-M2
Abcd2	TC1500002075.mm.2	6.31714	5.56143	0.755714	0.150004	UP	Abcd2
Abi3bp	TC1600000746.mm.2	7.23286	6.47714	0.755714	0.175752	UP	Abi3bp
Ly6a	TC1500001728.mm.2	8.94	8.18857	0.751429	0.0497378	UP	Ly6a
Sfrp1	TC0800000297.mm.2	5.85714	5.10571	0.751429	0.116453	UP	Sfrp1
Comp	TC0800000747.mm.2	6.46643	5.71571	0.750714	0.139498	UP	Comp
Cyp2j9	TC0400003100.mm.2	4.09	3.34	0.75	0.0502889	UP	Cyp2j9
Hoxd10	TC0200005474.mm.2	4.24857	3.50286	0.745714	0.104128	UP	Hoxd10
Ptger3	TC0300001578.mm.2	4.56786	3.82286	0.745	0.0786316	UP	Ptger3
Abra	TC1500001446.mm.2	7.01214	6.26857	0.743571	0.0490917	UP	Abra
Kcnd3	TC0300001092.mm.2	5.57786	4.83571	0.742143	0.0606797	UP	Kcnd3
Myocd	TC1100002983.mm.2	5.02357	4.28429	0.739286	0.144439	UP	Myocd
P3h2	TC1600001414.mm.2	7.12929	6.39143	0.737857	0.0215397	UP	P3h2
Scrn1	TC0600002314.mm.2	6.88929	6.15143	0.737857	0.0221161	UP	Scrn1
Phka1	TC0X00002751.mm.2	7.11714	6.38	0.737143	0.0564992	UP	Phka1
Nnat	TC0200002411.mm.2	6.30429	5.56714	0.737143	0.154542	UP	Nnat
Tuba8	TC0600001368.mm.2	7.40643	6.67	0.736429	0.0379062	UP	Tuba8
Acy3	TC1900000022.mm.2	5.44571	4.71	0.735714	0.000973145	UP	Acy3
Cav2	TC0600000127.mm.2	5.73	4.99571	0.734286	0.0392364	UP	Cav2
Selp	TC0100001497.mm.2	5.21286	4.48	0.732857	0.0727409	UP	Selp
Sfrp4	TC1300000147.mm.2	6.68571	5.95571	0.73	0.156349	UP	Sfrp4
Tek	TC0400000952.mm.2	5.88214	5.15714	0.725	0.0227718	UP	Tek
Tnmd	TC0X00001270.mm.2	5.655	4.93286	0.722143	0.118681	UP	Tnmd
Il7	TC0300001610.mm.2	3.58286	2.86143	0.721429	0.108835	UP	Il7
Tuba4a	TC0100002604.mm.2	8.555	7.83429	0.720714	0.1178	UP	Tuba4a
Barx1	TC1300000555.mm.2	4.895	4.17429	0.720714	0.102854	UP	Barx1
Spic	TC1000002647.mm.2	5.01643	4.29571	0.720714	0.151722	UP	Spic
Thrb	TC1400000135.mm.2	5.22786	4.50857	0.719286	0.0575403	UP	Thrb
Fam13a	TC0600002381.mm.2	5.45571	4.73714	0.718571	0.0436456	UP	Fam13a
Car13	TC0300000092.mm.2	7.06357	6.34571	0.717857	0.0226853	UP	Car13
Cd3g	TC0900002188.mm.2	5.03071	4.31286	0.717857	0.13154	UP	Cd3g
Scn4b	TC0900000535.mm.2	5.1	4.38286	0.717143	0.0829216	UP	Scn4b
Lmod1	TC0100001249.mm.2	6.29071	5.57429	0.716429	0.0443055	UP	Lmod1
Tcea3	TC0400001681.mm.2	6.04643	5.33	0.716429	0.107981	UP	Tcea3
Tcap	TC1100001566.mm.2	8.05929	7.34429	0.715	0.126127	UP	Tcap
Il18	TC0900000599.mm.2	5.41143	4.69714	0.714286	0.0263199	UP	Il18
Cav1	TC0600000128.mm.2	5.29357	4.58	0.713571	0.0185769	UP	Cav1
Fasn	TC1100004233.mm.2	7.66214	6.94857	0.713571	0.173306	UP	Fasn
4930578C19Rik	TC0X00001909.mm.2	4.92786	4.21714	0.710714	0.0176155	UP	4930578C19Rik
Tceal6	TC0X00003007.mm.2	7.29786	6.58857	0.709286	0.0428411	UP	Tceal6
Tshr	TC1200000943.mm.2	3.32643	2.61714	0.709286	0.179539	UP	Tshr
Ptprr	TC1000001334.mm.2	5.32643	4.62	0.706429	0.0710708	UP	Ptprr
Timp4	TC0600002948.mm.2	3.58286	2.87714	0.705714	0.092769	UP	Timp4
Calcrl	TC0200003865.mm.2	7.74071	7.04	0.700714	0.00250878	UP	Calcrl
Gstt1	TC1000002383.mm.2	5.96071	5.26143	0.699286	0.0126998	UP	Gstt1
H2-DMb2	TC1700002779.mm.2	5.70143	5.00286	0.698571	0.0233213	UP	H2-DMb2
Ugt1a2	TC0100000836.mm.2	6.19357	5.49571	0.697857	0.0646603	UP	Ugt1a2
Cpt1b	TC1500002350.mm.2	6.87143	6.17429	0.697143	0.0689771	UP	Cpt1b
Mgst3	TC0100003483.mm.2	6.40714	5.71	0.697143	0.107619	UP	Mgst3
Maob	TC0X00001892.mm.2	5.46286	4.76857	0.694286	0.0720281	UP	Maob
Enpp4	TC1700002135.mm.2	6.63857	5.94429	0.694286	0.0086908	UP	Enpp4
H2-T22	TC1700002822.mm.2	5.53	4.83571	0.694286	0.0265709	UP	H2-T22
Hoxd8	TC0200001096.mm.2	6.48214	5.78857	0.693571	0.0147658	UP	Hoxd8
Gsn	TC0200000636.mm.2	9.31857	8.62714	0.691429	0.0801277	UP	Gsn
Hnmt	TC0200003109.mm.2	5.00571	4.31429	0.691429	0.0449349	UP	Hnmt
Ngp	TC0900001461.mm.2	4.36643	3.67571	0.690714	0.211173	UP	Ngp
Il18r1	TC0100000299.mm.2	3.36857	2.68	0.688571	0.0551067	UP	Il18r1
Mlf1	TC0300000548.mm.2	4.89571	4.20714	0.688571	0.154058	UP	Mlf1
Entpd1	TC1900000572.mm.2	9.04214	8.35714	0.685	0.0607424	UP	Entpd1
Htr1b	TC0900002751.mm.2	5.19429	4.51	0.684286	0.138514	UP	Htr1b
Ttll7	TC0300001497.mm.2	6.45714	5.77571	0.681429	0.0146441	UP	Ttll7
Fhl1	TC0X00000525.mm.2	11.4714	10.79	0.681429	0.0196851	UP	Fhl1
Ntn1	TC1100003013.mm.2	6.235	5.55571	0.679286	0.0168235	UP	Ntn1
Slc24a3	TC0200002157.mm.2	6.24214	5.56286	0.679286	0.0365318	UP	Slc24a3
Mstn	TC0100000383.mm.2	6.70929	6.03	0.679286	0.258048	UP	Mstn
Aldh2	TC0500003193.mm.2	9.02929	8.35	0.679286	0.00114173	UP	Aldh2
Proca1	TC1100001150.mm.2	5.37429	4.69571	0.678571	0.00359459	UP	Proca1
Mfap5	TC0600001384.mm.2	7.46571	6.79	0.675714	0.113075	UP	Mfap5
Cldn5	TC1600000249.mm.2	5.71357	5.03857	0.675	0.0269477	UP	Cldn5
Gstm7	TC0300002722.mm.2	5.83357	5.16	0.673571	0.00109392	UP	Gstm7
Grb14	TC0200003654.mm.2	4.32214	3.64857	0.673571	0.0451068	UP	Grb14
Ifit1	TC1900000504.mm.2	4.84857	4.17571	0.672857	0.0165681	UP	Ifit1
Tnxb	TC1700000644.mm.2	6.28643	5.61571	0.670714	0.0278766	UP	Tnxb
Ces2c	TC0800001194.mm.2	5.33929	4.66857	0.670714	0.113126	UP	Ces2c
Fam213a	TC1400001785.mm.2	6.59143	5.92143	0.67	0.142418	UP	Fam213a
Prelp	TC0100003099.mm.2	8.76357	8.09429	0.669286	0.0718706	UP	Prelp
Sipa1l1	TC1200000769.mm.2	5.83143	5.16429	0.667143	0.00836281	UP	Sipa1l1
Rgcc	TC1400002487.mm.2	6.95429	6.28714	0.667143	0.0144628	UP	Rgcc
Olfml1	TC0700001580.mm.2	4.17571	3.50857	0.667143	0.0670662	UP	Olfml1
Bmp5	TC0900001020.mm.2	8.19857	7.53143	0.667143	0.203363	UP	Bmp5
Ampd1	TC0300001043.mm.2	5.80714	5.14	0.667143	0.282389	UP	Ampd1
Pak1	TC0700001362.mm.2	6.455	5.79	0.665	0.00356312	UP	Pak1
Slc16a9	TC1000000674.mm.2	6.10429	5.44	0.664286	0.0100344	UP	Slc16a9
Icos	TC0100000490.mm.2	5.07429	4.41143	0.662857	0.0475575	UP	Icos
Nudt7	TSUnmapped00000014.mm.2	4.17857	3.51714	0.661429	0.0242938	UP	Nudt7
Adcy5	TC1600000491.mm.2	4.54214	3.88143	0.660714	0.0982798	UP	Adcy5
Scn7a	TC0200003682.mm.2	5.72643	5.06571	0.660714	0.237623	UP	Scn7a
Btnl9	TC1100002654.mm.2	5.38357	4.72429	0.659286	0.018039	UP	Btnl9
Osr1	TC1200000083.mm.2	6.365	5.70857	0.656429	0.103951	UP	Osr1
Gbp8	TC0500003729.mm.2	6.26786	5.61286	0.655	0.0978596	UP	Gbp8
Rasd2	TC0800000847.mm.2	3.45143	2.79857	0.652857	0.0424608	UP	Rasd2
Tdrd9	TC1200001252.mm.2	4.58357	3.93143	0.652143	0.0113989	UP	Tdrd9
Atp8a1	TC0500002528.mm.2	7.04857	6.39714	0.651429	0.00632435	UP	Atp8a1
Cox6a2	TC0700004358.mm.2	9.96143	9.31143	0.65	0.136448	UP	Cox6a2
Kcnk2	TC0100003778.mm.2	4.05643	3.40857	0.647857	0.025154	UP	Kcnk2
Agpat2	TC0200003195.mm.2	7.535	6.88857	0.646429	0.0967945	UP	Agpat2
Podn	TC0400004216.mm.2	6.81643	6.17143	0.645	0.0889869	UP	Podn
Lmcd1	TC0600001229.mm.2	7.69	7.04571	0.644286	0.0179859	UP	Lmcd1
Hpgd	TC0800000621.mm.2	7.57571	6.93143	0.644286	0.108355	UP	Hpgd
S100a1	TC0300002374.mm.2	7.97857	7.33571	0.642857	0.042805	UP	S100a1
5031410I06Rik	TC0500002123.mm.2	4.71643	4.07429	0.642143	0.023855	UP	5031410I06Rik
Rtn1	TC1200001902.mm.2	4.38357	3.74143	0.642143	0.0452172	UP	Rtn1
Meox2	TC1200000331.mm.2	4.21429	3.57429	0.64	0.144347	UP	Meox2
Nr1h3	TC0200004109.mm.2	6.13071	5.49286	0.637857	0.00829605	UP	Nr1h3
Cd163	TC0600001418.mm.2	4.88643	4.24857	0.637857	0.0268368	UP	Cd163
Itgbl1	TC1400001346.mm.2	6.12	5.48286	0.637143	0.162286	UP	Itgbl1
Chpt1	TC1000002645.mm.2	7.89286	7.25571	0.637143	0.0338352	UP	Chpt1
Car5b	TC0X00003327.mm.2	5.72286	5.08857	0.634286	0.151252	UP	Car5b
Plcd4	TC0100000637.mm.2	3.50786	2.87429	0.633571	0.167092	UP	Plcd4
Ephx3	TC1700001835.mm.2	5.04571	4.41286	0.632857	0.0217587	UP	Ephx3
Myf6	TC1000002821.mm.2	7.84714	7.21571	0.631429	0.279295	UP	Myf6
Cd3e	TC0900002189.mm.2	5.01786	4.38714	0.630714	0.106918	UP	Cd3e
Gstm1	TC0300002725.mm.2	9.425	8.79429	0.630714	0.00753653	UP	Gstm1
Emb	TC1300001326.mm.2	7.65857	7.03	0.628571	0.038319	UP	Emb
Pfkm	TC1500000969.mm.2	9.89286	9.26429	0.628571	0.147643	UP	Pfkm
Ar	TC0X00000929.mm.2	4.94	4.31429	0.625714	0.137088	UP	Ar
Adgre4	TC1700000990.mm.2	4.40857	3.78429	0.624286	0.0579408	UP	Adgre4
Abhd3	TC1800000980.mm.2	4.63429	4.01143	0.622857	0.00858823	UP	Abhd3
Gbp9	TC0500003730.mm.2	7.23857	6.61571	0.622857	0.0223179	UP	Gbp9
Ralgapa2	TC0200004776.mm.2	4.48571	3.86286	0.622857	0.0530678	UP	Ralgapa2
Cenpv	TC1100002938.mm.2	6.41429	5.79143	0.622857	0.0237624	UP	Cenpv
Sparcl1	TC0500002887.mm.2	10.115	9.49286	0.622143	0.00149379	UP	Sparcl1
Aqp7	TC0400002455.mm.2	5.575	4.95286	0.622143	0.259725	UP	Aqp7
Mettl11b	TC0100003414.mm.2	3.325	2.70714	0.617857	0.0254758	UP	Mettl11b
Gbp11	TC0500002896.mm.2	6.61929	6.00143	0.617857	0.0591064	UP	Gbp11
Plbd1	TC0600003329.mm.2	6.90214	6.28429	0.617857	0.0604752	UP	Plbd1
Dgkb	TC1200000336.mm.2	4.82071	4.20429	0.616429	0.0637049	UP	Dgkb
Fbxo32	TC1500001570.mm.2	7.355	6.74	0.615	0.0103802	UP	Fbxo32
Arap2	TC0500002458.mm.2	4.92143	4.30714	0.614286	0.0192587	UP	Arap2
Crhr2	TC0600002325.mm.2	7.49	6.87571	0.614286	0.138631	UP	Crhr2
C1qtnf7	TC0500000462.mm.2	5.28429	4.67143	0.612857	0.0671632	UP	C1qtnf7
Klhl38	TC1500001571.mm.2	5.64286	5.03143	0.611429	0.0889772	UP	Klhl38
Lrrc30	TC1700002452.mm.2	5.22429	4.61286	0.611429	0.102298	UP	Lrrc30
Fbxl7	TC1500001285.mm.2	6.11	5.5	0.61	0.086169	UP	Fbxl7
Pcolce2	TC0900001200.mm.2	4.67143	4.06286	0.608571	0.0518953	UP	Pcolce2
6330403A02Rik	TC0100003666.mm.2	5.77857	5.17286	0.605714	0.0338248	UP	6330403A02Rik
Itga8	TC0200002972.mm.2	6.74714	6.14143	0.605714	0.12919	UP	Itga8
Igfbp6	TC1500001089.mm.2	7.08071	6.47571	0.605	0.00611028	UP	Igfbp6
Dclk2	TC0300002273.mm.2	5.14929	4.54429	0.605	0.0453445	UP	Dclk2
Gstz1	TC1200000869.mm.2	6.59071	5.98714	0.603571	0.0664142	UP	Gstz1
Il7r	TC1500001197.mm.2	5.72	5.11714	0.602857	0.148433	UP	Il7r
Ifi44l	TC0300003134.mm.2	4.78143	4.18	0.601429	0.0619437	UP	Ifi44l
Ccnd2	TC0600003169.mm.2	7.08071	6.48	0.600714	0.0168349	UP	Ccnd2
Ppp1r1a	TC1500002323.mm.2	5.53929	4.93857	0.600714	0.162186	UP	Ppp1r1a
Abcb4	TC0500000054.mm.2	5.19214	4.59286	0.599286	0.0855222	UP	Abcb4
Enpp6	TC0800000543.mm.2	5.06429	4.46571	0.598571	0.00746961	UP	Enpp6
Slc6a11	TC0600001266.mm.2	7.35286	6.75429	0.598571	0.114897	UP	Slc6a11
Homer2	TC0700003614.mm.2	4.83786	4.24	0.597857	0.0439061	UP	Homer2
Rgs7	TC0100003604.mm.2	3.52643	2.93	0.596429	0.0176237	UP	Rgs7
Speer4a	TC0500002115.mm.2	4.57071	3.97429	0.596429	0.00391057	UP	Speer4a
Clvs2	TC1000001983.mm.2	3.28071	2.68429	0.596429	0.0589712	UP	Clvs2
Atp6v0d2	TC0400002275.mm.2	5.27071	4.67429	0.596429	0.15488	UP	Atp6v0d2
Ntf3	TC0600003155.mm.2	4.76857	4.17286	0.595714	0.133051	UP	Ntf3
Slc2a4	TC1100003078.mm.2	7.02786	6.43286	0.595	0.033755	UP	Slc2a4
Cyb5a	TC1800000890.mm.2	7.96357	7.36857	0.595	0.0314696	UP	Cyb5a
Mansc4	TC0600003446.mm.2	4.38286	3.78857	0.594286	0.0544088	UP	Mansc4
Hrasls	TC1600000386.mm.2	4.82714	4.23286	0.594286	0.070962	UP	Hrasls
Me1	TC0900002780.mm.2	6.94	6.34571	0.594286	0.0300675	UP	Me1
Ank	TC1500000175.mm.2	7.74071	7.14714	0.593571	0.0113171	UP	Ank
Bglap	TC0300002309.mm.2	5.65071	5.05714	0.593571	0.152218	UP	Bglap
Ablim1	TC1900001711.mm.2	7.74286	7.15	0.592857	0.0730358	UP	Ablim1
Mctp1	TC1300000928.mm.2	2.83857	2.24571	0.592857	0.0791961	UP	Mctp1
Car7	TC0800001185.mm.2	5.29071	4.7	0.590714	0.0010076	UP	Car7
Clec12a	TC0600001532.mm.2	4.45071	3.86	0.590714	0.115603	UP	Clec12a
Tnfsf10	TC0300000161.mm.2	5.25643	4.66571	0.590714	0.126944	UP	Tnfsf10
Rcan2	TC1700000839.mm.2	6.85714	6.26714	0.59	0.0359832	UP	Rcan2
Apoc1	TC0700002496.mm.2	4.10429	3.51429	0.59	0.0920329	UP	Apoc1
Acsl1	TC0800000538.mm.2	7.46	6.87	0.59	0.176678	UP	Acsl1
Tspan13	TC1200001643.mm.2	7.55786	6.96857	0.589286	0.00044629	UP	Tspan13
Osbpl3	TC0600002250.mm.2	5.97214	5.38286	0.589286	0.0265459	UP	Osbpl3
Ano1	TC0700004608.mm.2	7.375	6.78571	0.589286	0.0409665	UP	Ano1
Map3k7cl	TC1600000957.mm.2	6.79786	6.20857	0.589286	0.201977	UP	Map3k7cl
Pck1	TC0200002683.mm.2	5.75357	5.16429	0.589286	0.32138	UP	Pck1
Atp1b2	TC1100003049.mm.2	7.195	6.60714	0.587857	0.130744	UP	Atp1b2
Abca8b	TC1100003997.mm.2	6.17286	5.58571	0.587143	0.00342565	UP	Abca8b
Tmem117	TC1500000933.mm.2	7.44143	6.85429	0.587143	0.27058	UP	Tmem117
Plscr4	TC0900001173.mm.2	6.23071	5.64429	0.586429	0.0258885	UP	Plscr4
Lrrc3b	TC1400001480.mm.2	3.90429	3.31857	0.585714	8.57e-05	UP	Lrrc3b
Bckdhb	TC0900001103.mm.2	6.55357	5.96857	0.585	0.0170759	UP	Bckdhb
Xlr4c	TC0X00002423.mm.2	3.77857	3.19429	0.584286	0.0498831	UP	Xlr4c
Fhit	TC1400001445.mm.2	5.68286	5.09857	0.584286	0.0276442	UP	Fhit
Prrt1	TC1700000641.mm.2	6.445	5.86143	0.583571	9.93e-05	UP	Prrt1
Pard3b	TC0100000497.mm.2	4.93929	4.35714	0.582143	0.0279274	UP	Pard3b
Enpep	TC0300002926.mm.2	5.48143	4.9	0.581429	0.0978199	UP	Enpep
Mc5r	TC1800000728.mm.2	4.66714	4.08571	0.581429	0.118289	UP	Mc5r
Akap12	TC1000000021.mm.2	6.2	5.62	0.58	0.088433	UP	Akap12
Rasd1	TC1100002865.mm.2	4.35214	3.77571	0.576429	0.188032	UP	Rasd1
Aldh6a1	TC1200002078.mm.2	6.66643	6.09	0.576429	0.0925298	UP	Aldh6a1
Kcnab1	TC0300000521.mm.2	4.32786	3.75143	0.576429	0.105534	UP	Kcnab1
Speer4d	TC0500000110.mm.2	4.94714	4.37143	0.575714	0.000849485	UP	Speer4d
Bpifb1	TC0200002337.mm.2	4.96643	4.39286	0.573571	0.129359	UP	Bpifb1
Abhd6	TC1400000072.mm.2	5.29643	4.72286	0.573571	0.031535	UP	Abhd6
Rarres1	TC0300002114.mm.2	5.84357	5.27	0.573571	0.0499232	UP	Rarres1
Ostn	TC1600000378.mm.2	6.09071	5.51714	0.573571	0.287035	UP	Ostn
Sult1a1	TC0700004291.mm.2	5.53643	4.96429	0.572143	0.19031	UP	Sult1a1
Dhdh	TC0700003008.mm.2	6.55643	5.98429	0.572143	0.0327399	UP	Dhdh
Slc9a2	TC0100000302.mm.2	4.27643	3.70571	0.570714	0.0565301	UP	Slc9a2
Fgd4	TC1600001262.mm.2	5.56786	4.99714	0.570714	0.00607392	UP	Fgd4
Cyyr1	TC1600001971.mm.2	7.27143	6.70143	0.57	0.0231793	UP	Cyyr1
Phyh	TC0200000037.mm.2	6.45143	5.88143	0.57	0.0888259	UP	Phyh
Zfp605	TC0500001131.mm.2	5.50071	4.93143	0.569286	0.0488106	UP	Zfp605
Synpo2	TC0300002872.mm.2	8.87286	8.30571	0.567143	0.0145535	UP	Synpo2
Pir	TC0X00001665.mm.2	5.24714	4.68	0.567143	0.00207729	UP	Pir
Mettl7a1	TC1500001040.mm.2	7.49786	6.93143	0.566429	0.00832519	UP	Mettl7a1
Tagln	TC0900002212.mm.2	9.24286	8.67714	0.565714	0.239867	UP	Tagln
Nudt12	TC1700002361.mm.2	4.09714	3.53143	0.565714	0.0981733	UP	Nudt12
Nhsl2	TC0X00000988.mm.2	6.36286	5.79714	0.565714	0.0165109	UP	Nhsl2
Perm1	TC0400002109.mm.2	5.15143	4.58571	0.565714	0.178527	UP	Perm1
Col10a1	TC1000000300.mm.2	7.35571	6.79	0.565714	0.459205	UP	Col10a1
Mpc1	TC1700000085.mm.2	9.66357	9.09857	0.565	0.0043346	UP	Mpc1
Arhgef3	TC1400000271.mm.2	6.96643	6.40143	0.565	0.0055567	UP	Arhgef3
Mal	TC0200004563.mm.2	7.48929	6.92429	0.565	0.193947	UP	Mal
Srpx	TC0X00003417.mm.2	6.95857	6.39429	0.564286	0.097116	UP	Srpx
Sft2d2	TC0100003439.mm.2	6.98786	6.42429	0.563571	0.00383606	UP	Sft2d2
Dock10	TC0100002656.mm.2	4.90857	4.34571	0.562857	0.036774	UP	Dock10
Galnt15	TC1400000336.mm.2	5.00429	4.44143	0.562857	0.0262669	UP	Galnt15
Map7d2	TC0X00001619.mm.2	3.72929	3.16714	0.562143	0.000789704	UP	Map7d2
Nrg4	TC0900002332.mm.2	5.26143	4.7	0.561429	0.172533	UP	Nrg4
Ogn	TC1300000569.mm.2	10.9486	10.39	0.558571	0.00936212	UP	Ogn
Gng8	TC0700000241.mm.2	5.255	4.69714	0.557857	0.0030118	UP	Gng8
Hmgn3	TC0900002764.mm.2	6.11643	5.55857	0.557857	0.00410152	UP	Hmgn3
Ghr	TC1500001136.mm.2	9.22214	8.66429	0.557857	0.0124419	UP	Ghr
Slfn5	TC1100001236.mm.2	6.56786	6.01	0.557857	0.0778549	UP	Slfn5
Cygb	TC1100004123.mm.2	8.01857	7.46143	0.557143	0.0822724	UP	Cygb
LOC100862368	TC0500002117.mm.2	4.09	3.53429	0.555714	0.0228738	UP	LOC100862368
Bglap2	TC0300003236.mm.2	5.64571	5.09	0.555714	0.169845	UP	Bglap2
Tnni2	TC0700002076.mm.2	9.82929	9.27571	0.553571	0.130839	UP	Tnni2
Pawr	TC1000001270.mm.2	5.51071	4.95714	0.553571	0.0225477	UP	Pawr
Ifi203	TC0100003891.mm.2	5.76214	5.20857	0.553571	0.0926978	UP	Ifi203
Padi3	TC0400003866.mm.2	5.83	5.27714	0.552857	0.285924	UP	Padi3
Sugct	TC1300001494.mm.2	4.81929	4.26714	0.552143	0.0669197	UP	Sugct
Gbp4	TC0500003731.mm.2	7.36071	6.80857	0.552143	0.124498	UP	Gbp4
Pitx2	TC0300001300.mm.2	7.94714	7.39571	0.551429	0.252156	UP	Pitx2
Hlf	TC1100003529.mm.2	4.60857	4.05857	0.55	0.0761954	UP	Hlf
Ddit4l	TC0300001394.mm.2	5.97286	5.42286	0.55	0.147538	UP	Ddit4l
Slc36a2	TC1100002777.mm.2	4.70643	4.15714	0.549286	0.158141	UP	Slc36a2
Fap	TC0200003629.mm.2	4.26571	3.71714	0.548571	0.149342	UP	Fap
Trhde	TC1000002886.mm.2	5.04786	4.5	0.547857	0.0163712	UP	Trhde
Vstm2b	TC0700000720.mm.2	5.47643	4.92857	0.547857	0.0202757	UP	Vstm2b
Xlr4b	TC0X00000677.mm.2	3.70857	3.16143	0.547143	0.0304697	UP	Xlr4b
Gpnmb	TC0600000577.mm.2	6.86571	6.31857	0.547143	0.105662	UP	Gpnmb
Triqk	TC0400000114.mm.2	5.82429	5.27857	0.545714	0.109152	UP	Triqk
Papss2	TC1900000467.mm.2	6.05214	5.50714	0.545	0.0138607	UP	Papss2
Add3	TC1900000748.mm.2	7.99214	7.44714	0.545	0.00649694	UP	Add3
Ecm1	TC0300002482.mm.2	9.49071	8.94571	0.545	0.0118806	UP	Ecm1
Dbi	TC0100002964.mm.2	8.40429	7.86	0.544286	0.0433569	UP	Dbi
Gstm2	TC0300002724.mm.2	8.24643	7.70286	0.543571	0.00179833	UP	Gstm2
Ibsp	TC0500001023.mm.2	6.76429	6.22143	0.542857	0.386879	UP	Ibsp
Cyp2f2	TC0700000447.mm.2	6.82643	6.28429	0.542143	0.226456	UP	Cyp2f2
Rtn4rl1	TC1100001063.mm.2	4.78714	4.24571	0.541429	0.0201045	UP	Rtn4rl1
Cyp27a1	TC0100000642.mm.2	6.08786	5.54714	0.540714	0.0654611	UP	Cyp27a1
Pnck	TC0X00002431.mm.2	5.35071	4.81	0.540714	0.0781608	UP	Pnck
Rab27a	TC0900000989.mm.2	6.37286	5.83286	0.54	0.0295506	UP	Rab27a
Syne2	TC1200000671.mm.2	5.42857	4.88857	0.54	0.0508967	UP	Syne2
Ces1d	TC0800002702.mm.2	4.98857	4.45	0.538571	0.272892	UP	Ces1d
Slc12a2	TC1800000583.mm.2	8.245	7.70714	0.537857	0.0193849	UP	Slc12a2
Triobp	TC1500000660.mm.2	7.37071	6.83429	0.536429	0.0170554	UP	Triobp
Dmtn	TC1400002346.mm.2	4.87	4.33429	0.535714	0.0351109	UP	Dmtn
Slc24a4	TC1200001010.mm.2	3.88357	3.34857	0.535	0.028517	UP	Slc24a4
Asb2	TC1200002263.mm.2	8.22929	7.69429	0.535	0.054153	UP	Asb2
Pon1	TC0600001805.mm.2	2.83214	2.29714	0.535	0.151537	UP	Pon1
Ptgis	TC0200005184.mm.2	7.21714	6.68286	0.534286	0.0300912	UP	Ptgis
Ptpn14	TC0100001821.mm.2	6.30929	5.77571	0.533571	0.000587938	UP	Ptpn14
Atp1b4	TC0X00000367.mm.2	5.01786	4.48429	0.533571	0.357691	UP	Atp1b4
Kcnip3	TC0200004556.mm.2	6.29143	5.76	0.531429	0.127643	UP	Kcnip3
Aqp11	TC0700003769.mm.2	3.68071	3.15	0.530714	0.0602612	UP	Aqp11
Reep6	TC1000000852.mm.2	6.21071	5.68	0.530714	0.0716552	UP	Reep6
Tmem26	TC1000000653.mm.2	6.79429	6.26571	0.528571	0.0111209	UP	Tmem26
Syne1	TC1000001684.mm.2	5.31857	4.79	0.528571	0.0339602	UP	Syne1
Slc14a1	TC1800001637.mm.2	4.71429	4.18571	0.528571	0.0727176	UP	Slc14a1
Rgs5	TC0100001560.mm.2	8.18714	7.65857	0.528571	0.0231972	UP	Rgs5
Slc25a23	TC1700002346.mm.2	6.65357	6.12571	0.527857	0.0295334	UP	Slc25a23
Cyp7b1	TC0300001689.mm.2	4.255	3.72714	0.527857	0.076375	UP	Cyp7b1
Sucnr1	TC0300000484.mm.2	3.25357	2.72571	0.527857	0.143368	UP	Sucnr1
St3gal6	TC1600001770.mm.2	7.49643	6.97	0.526429	0.0776141	UP	St3gal6
1810011O10Rik	TC0800001891.mm.2	5.88	5.35429	0.525714	0.0378172	UP	1810011O10Rik
Lrg1	TC1700002315.mm.2	5.07857	4.55429	0.524286	0.0673805	UP	Lrg1
Rab38	TC0700001262.mm.2	5.31071	4.78714	0.523571	0.0668785	UP	Rab38
Fbp2	TC1300002175.mm.2	4.65857	4.13571	0.522857	0.0351933	UP	Fbp2
Vnn1	TC1000000193.mm.2	3.48286	2.96	0.522857	0.128067	UP	Vnn1
Pstpip2	TC1800000834.mm.2	6.40571	5.88429	0.521429	0.0531898	UP	Pstpip2
Ascl1	TC1000002632.mm.2	3.45429	2.93286	0.521429	0.0646133	UP	Ascl1
Tnnc2	TC0200005130.mm.2	10.0064	9.48714	0.519286	0.271306	UP	Tnnc2
Gstt3	TC1000003226.mm.2	4.46429	3.94571	0.518571	0.0317932	UP	Gstt3
Acsm3	TC0700001715.mm.2	3.31929	2.80143	0.517857	0.195494	UP	Acsm3
C2	TC1700002817.mm.2	4.56643	4.05	0.516429	0.185423	UP	C2
Cd34	TC0100001882.mm.2	8.53857	8.02286	0.515714	0.0312119	UP	Cd34
Map6	TC0700001382.mm.2	6.44357	5.93	0.513571	0.00259258	UP	Map6
Gca	TC0200000933.mm.2	4.09357	3.58	0.513571	0.116568	UP	Gca
H60a	TSUnmapped00000030.mm.2	3.69286	3.18	0.512857	0.00841311	UP	H60a
Dpp6	TC0500000248.mm.2	3.34357	2.83143	0.512143	0.299602	UP	Dpp6
Mmrn1	TC0600000724.mm.2	4.01643	3.50571	0.510714	0.2935	UP	Mmrn1
Tspo	TC1500000776.mm.2	8.09	7.58	0.51	0.0405557	UP	Tspo
Khdrbs3	TC1500000503.mm.2	6.70286	6.19429	0.508571	0.161895	UP	Khdrbs3
Asb12	TC0X00002668.mm.2	5.845	5.33714	0.507857	0.0725285	UP	Asb12
Itpr1	TC0600001193.mm.2	7.60857	7.10143	0.507143	0.0393688	UP	Itpr1
Mreg	TC0100002552.mm.2	4.53357	4.02714	0.506429	0.0129209	UP	Mreg
Yipf7	TC0500002549.mm.2	4.90357	4.39714	0.506429	0.142324	UP	Yipf7
Scara5	TC1400000938.mm.2	6.15071	5.64571	0.505	0.151768	UP	Scara5
Sgcd	TC1100002614.mm.2	7.79143	7.28714	0.504286	0.163094	UP	Sgcd
Hspa1l	TC1700000656.mm.2	3.68214	3.17857	0.503571	0.0168873	UP	Hspa1l
Stk38l	TC0600001736.mm.2	5.87929	5.37571	0.503571	0.0042992	UP	Stk38l
Ces2g	TC0800001198.mm.2	4.66643	4.16286	0.503571	0.0354877	UP	Ces2g
Bmpr1b	TC0300003041.mm.2	4.165	3.66143	0.503571	0.247498	UP	Bmpr1b
Fhl3	TC0400001419.mm.2	8.02286	7.52	0.502857	0.0603828	UP	Fhl3
Ddr2	TC0100003506.mm.2	7.66357	7.16143	0.502143	0.11508	UP	Ddr2
Pitpnc1	TC1100003948.mm.2	7.17643	6.67429	0.502143	0.014638	UP	Pitpnc1
Fbln1	TC1500000804.mm.2	7.86643	7.36429	0.502143	0.0321288	UP	Fbln1
Klf15	TC0600001074.mm.2	4.55429	4.05429	0.5	0.046447	UP	Klf15
Negr1	TC0300001562.mm.2	4.98286	4.48286	0.5	0.0927385	UP	Negr1
Troap	TC1500001005.mm.2	5.18143	5.68143	-0.5	0.125581	DOWN	Troap
Lepr	TC0400001039.mm.2	5.08714	5.58714	-0.5	0.254669	DOWN	Lepr
Syce2	TC0800000968.mm.2	6.345	6.84571	-0.500714	0.088372	DOWN	Syce2
Mex3a	TC0300000729.mm.2	5.39143	5.89286	-0.501429	0.0116496	DOWN	Mex3a
Fscn1	TC0500001724.mm.2	8.115	8.61714	-0.502143	0.016557	DOWN	Fscn1
Ccnb1	TC1300002543.mm.2	5.12286	5.62571	-0.502857	0.095546	DOWN	Ccnb1
Hmox1	TC0800000845.mm.2	8.84	9.34429	-0.504286	0.189526	DOWN	Hmox1
Slc16a2	TC0X00002783.mm.2	6.40214	6.90714	-0.505	0.0445977	DOWN	Slc16a2
Loxl2	TC1400000976.mm.2	8.10071	8.60571	-0.505	0.114934	DOWN	Loxl2
Peg12	TC0700003400.mm.2	4.94429	5.45	-0.505714	0.0064387	DOWN	Peg12
Ccl7	TC1100001220.mm.2	6.42857	6.93429	-0.505714	0.0497443	DOWN	Ccl7
Smc4	TC0300000574.mm.2	6.49429	7	-0.505714	0.138435	DOWN	Smc4
Hmgb2	TC0800000629.mm.2	6.12786	6.63429	-0.506429	0.0673788	DOWN	Hmgb2
Klra2	TC0600003264.mm.2	4.22143	4.72857	-0.507143	0.129581	DOWN	Klra2
Hist1h2bh	TC1300001630.mm.2	8.01357	8.52143	-0.507857	0.0232334	DOWN	Hist1h2bh
Tcf19	TC1700001969.mm.2	4.565	5.07286	-0.507857	0.0921283	DOWN	Tcf19
Kcnq4	TC0400003439.mm.2	7.36571	7.87429	-0.508571	0.103676	DOWN	Kcnq4
Hist1h2an	TC1300001562.mm.2	9.95929	10.4686	-0.509286	0.0423218	DOWN	Hist1h2an
Aspm	TC0100001303.mm.2	3.975	4.48714	-0.512143	0.0905275	DOWN	Aspm
Spats2l	TC0100000424.mm.2	8.31143	8.82429	-0.512857	0.051805	DOWN	Spats2l
Zgrf1	TC0300001289.mm.2	3.85714	4.37	-0.512857	0.0744822	DOWN	Zgrf1
Hsp90b1	TC1000002627.mm.2	10.4293	10.9429	-0.513571	0.00334044	DOWN	Hsp90b1
Kif20a	TC1800000291.mm.2	4.87786	5.39143	-0.513571	0.244886	DOWN	Kif20a
Clmn	TC1200002296.mm.2	4.91429	5.42857	-0.514286	0.056398	DOWN	Clmn
Cldn9	TC1700001599.mm.2	6.02214	6.53714	-0.515	0.24804	DOWN	Cldn9
Pdgfrl	TC0800000483.mm.2	6.87571	7.39143	-0.515714	0.0201671	DOWN	Pdgfrl
Slc22a17	TC1400002071.mm.2	8.00857	8.52429	-0.515714	0.0252368	DOWN	Slc22a17
Dmp1	TC0500001021.mm.2	5.42857	5.94429	-0.515714	0.112669	DOWN	Dmp1
Hist1h4m	TC1300000182.mm.2	9.36643	9.88286	-0.516429	0.0181543	DOWN	Hist1h4m
Hist1h4n	TC1300001564.mm.2	9.36643	9.88286	-0.516429	0.0181543	DOWN	Hist1h4n
Trip13	TC1300002306.mm.2	4.29214	4.80857	-0.516429	0.0597164	DOWN	Trip13
Slc7a5	TC0800003059.mm.2	8.03857	8.55571	-0.517143	0.0689271	DOWN	Slc7a5
Stra6	TC0900000725.mm.2	6.215	6.73286	-0.517857	0.00157946	DOWN	Stra6
Hilpda	TC0600000226.mm.2	6.30214	6.82	-0.517857	0.0478415	DOWN	Hilpda
Zfp568	TC0700000544.mm.2	7.50857	8.02714	-0.518571	0.158379	DOWN	Zfp568
Fndc5	TC0400001514.mm.2	7.65	8.16857	-0.518571	0.0387038	DOWN	Fndc5
Mif	TC1000002388.mm.2	8.13071	8.65	-0.519286	0.110523	DOWN	Mif
Ska3	TC1400002150.mm.2	3.03357	3.55571	-0.522143	0.0262223	DOWN	Ska3
Kif5c	TC0200000801.mm.2	4.66071	5.18286	-0.522143	0.125161	DOWN	Kif5c
Chrnd	TC0100000809.mm.2	8.60571	9.12857	-0.522857	0.417171	DOWN	Chrnd
Cdca5	TC1900000099.mm.2	4.67571	5.2	-0.524286	0.0783239	DOWN	Cdca5
P2rx2	TC0500002988.mm.2	3.23571	3.76	-0.524286	0.0439147	DOWN	P2rx2
Blm	TC0700004655.mm.2	4.75	5.27714	-0.527143	0.0401018	DOWN	Blm
Drp2	TC0X00001277.mm.2	7.13571	7.66286	-0.527143	0.0545834	DOWN	Drp2
Neil3	TC0800002235.mm.2	4.92857	5.45571	-0.527143	0.0697316	DOWN	Neil3
Ccnf	TC1700001622.mm.2	4.55571	5.08286	-0.527143	0.0761593	DOWN	Ccnf
Mt2	TC0800001094.mm.2	10.1621	10.6914	-0.529286	0.0603189	DOWN	Mt2
Igf1r	TC0700001008.mm.2	7.03143	7.56143	-0.53	0.00185468	DOWN	Igf1r
Kntc1	TC0500001428.mm.2	4.63	5.16	-0.53	0.0521078	DOWN	Kntc1
Obsl1	TC0100003883.mm.2	7.14857	7.67857	-0.53	0.0582914	DOWN	Obsl1
Rad51c	TC1100003478.mm.2	4.37071	4.90143	-0.530714	0.0307099	DOWN	Rad51c
Tyms	TC0500002152.mm.2	5.89214	6.42429	-0.532143	0.0403077	DOWN	Tyms
Clcn5	TC0X00001766.mm.2	7.06429	7.59857	-0.534286	0.162271	DOWN	Clcn5
Armcx4	TC0X00001285.mm.2	5.55071	6.08571	-0.535	0.0137973	DOWN	Armcx4
Kif15	TC0900001652.mm.2	4.76214	5.29714	-0.535	0.0776868	DOWN	Kif15
Foxa1	TC1200001803.mm.2	3.21214	3.74857	-0.536429	0.0146579	DOWN	Foxa1
Cdc20	TC0400003390.mm.2	4.565	5.10143	-0.536429	0.056581	DOWN	Cdc20
Cemip	TC0700003648.mm.2	6.08214	6.62	-0.537857	0.100122	DOWN	Cemip
Ccdc8	TC0700000247.mm.2	5.65357	6.19286	-0.539286	0.0302281	DOWN	Ccdc8
Pacsin1	TC1700000464.mm.2	6.225	6.76429	-0.539286	0.176335	DOWN	Pacsin1
Hist1h2br	TC1300000183.mm.2	5.38357	5.92286	-0.539286	0.00565145	DOWN	Hist1h2br
Ptk7	TC1700002181.mm.2	6.98786	7.52857	-0.540714	0.0491913	DOWN	Ptk7
Lef1	TC0300001330.mm.2	5.96714	6.51143	-0.544286	0.00651876	DOWN	Lef1
Ccnb2	TC0900002593.mm.2	6.65857	7.20286	-0.544286	0.0575683	DOWN	Ccnb2
Sdf2l1	TC1600001280.mm.2	6.78714	7.33286	-0.545714	0.00564412	DOWN	Sdf2l1
Prc1	TC0700001151.mm.2	5.17071	5.71714	-0.546429	0.162272	DOWN	Prc1
Fzd2	TC1100001694.mm.2	7.70571	8.25286	-0.547143	0.0213009	DOWN	Fzd2
Lmnb2	TC1000002519.mm.2	5.64429	6.19143	-0.547143	0.0422294	DOWN	Lmnb2
Tnfsf4	TC0100001468.mm.2	4.395	4.94286	-0.547857	0.0386947	DOWN	Tnfsf4
Apln	TC0X00002156.mm.2	5.67571	6.22429	-0.548571	0.135965	DOWN	Apln
Kif11	TC1900000529.mm.2	5.085	5.63429	-0.549286	0.148979	DOWN	Kif11
Ankrd37	TC0800002153.mm.2	6.155	6.70571	-0.550714	0.089502	DOWN	Ankrd37
Steap2	TC0500001912.mm.2	6.22571	6.77714	-0.551429	0.00752753	DOWN	Steap2
Hey2	TC1000001949.mm.2	5.55214	6.10429	-0.552143	0.0118761	DOWN	Hey2
Hist2h3b	TC0300000934.mm.2	9.48643	10.04	-0.553571	0.0459723	DOWN	Hist2h3b
Slc38a5	TC0X00000088.mm.2	6.04429	6.59857	-0.554286	0.273285	DOWN	Slc38a5
Ncaph	TC0200004547.mm.2	4.67571	5.23143	-0.555714	0.0509375	DOWN	Ncaph
Hist1h2bp	TC1300000179.mm.2	6.45786	7.01429	-0.556429	0.0169108	DOWN	Hist1h2bp
Hist2h3c1	TC0300003216.mm.2	9.46857	10.0257	-0.557143	0.0433797	DOWN	Hist2h3c1
Hist2h3c2	TC0300002500.mm.2	9.46857	10.0257	-0.557143	0.0433797	DOWN	Hist2h3c2
Nphp4	TC0400002025.mm.2	4.60143	5.15857	-0.557143	0.0379321	DOWN	Nphp4
Parm1	TC0500000860.mm.2	9.15357	9.71143	-0.557857	0.0280358	DOWN	Parm1
Frmpd1	TC0400000485.mm.2	6.57286	7.13143	-0.558571	0.0180001	DOWN	Frmpd1
Ptprf	TC0400003386.mm.2	7.21214	7.77143	-0.559286	0.0167763	DOWN	Ptprf
Hist1h2bg	TC1300000249.mm.2	6.63786	7.19857	-0.560714	0.0377782	DOWN	Hist1h2bg
Sulf1	TC0100000064.mm.2	7.97286	8.53429	-0.561429	0.0262744	DOWN	Sulf1
Plod2	TC0900001175.mm.2	8.19357	8.75571	-0.562143	0.042251	DOWN	Plod2
Eya4	TC1000001868.mm.2	8.05286	8.61571	-0.562857	0.129189	DOWN	Eya4
Megf10	TC1800000575.mm.2	7.39071	7.95429	-0.563571	0.0969879	DOWN	Megf10
Tex16	TC0X00001118.mm.2	2.26357	2.82857	-0.565	0.112128	DOWN	Tex16
Plxna2	TC0100001877.mm.2	7.84143	8.40857	-0.567143	0.014938	DOWN	Plxna2
Hif3a	TC0700002445.mm.2	4.57	5.13714	-0.567143	0.150953	DOWN	Hif3a
Uck2	TC0100003478.mm.2	8.07929	8.64714	-0.567857	0.0942463	DOWN	Uck2
Ppp1r9a	TC0600000016.mm.2	5.52643	6.09429	-0.567857	0.12284	DOWN	Ppp1r9a
2810417H13Rik	TC0900000854.mm.2	5.69857	6.26714	-0.568571	0.141461	DOWN	2810417H13Rik
Nid2	TC1400000158.mm.2	7.75857	8.32714	-0.568571	0.0573363	DOWN	Nid2
Ddit4	TC1000002224.mm.2	7.22857	7.80143	-0.572857	0.147397	DOWN	Ddit4
Bmp7	TC0200005281.mm.2	7.205	7.77857	-0.573571	0.0765781	DOWN	Bmp7
Pcdhb15	TC1800000372.mm.2	5.01857	5.59286	-0.574286	0.0273772	DOWN	Pcdhb15
Slc2a5	TC0400001970.mm.2	4.64643	5.22286	-0.576429	0.07864	DOWN	Slc2a5
Kif23	TC0900002451.mm.2	5.67714	6.25571	-0.578571	0.116735	DOWN	Kif23
Pdia4	TC0600002212.mm.2	8.975	9.55429	-0.579286	0.00136278	DOWN	Pdia4
Ak4	TC0400001034.mm.2	6.08214	6.66143	-0.579286	0.0359035	DOWN	Ak4
Myh3	TC1100000851.mm.2	10.2486	10.8286	-0.58	0.245338	DOWN	Myh3
Egr1	TC1800000301.mm.2	8.73214	9.31429	-0.582143	0.0108872	DOWN	Egr1
Eya1	TC0100001985.mm.2	6.71929	7.30429	-0.585	0.0208114	DOWN	Eya1
Trpm3	TC1900000356.mm.2	6.70714	7.29286	-0.585714	0.207643	DOWN	Trpm3
Ptprn	TC0100002606.mm.2	5.09571	5.68286	-0.587143	0.0255069	DOWN	Ptprn
Ereg	TC0500000856.mm.2	6.18929	6.77714	-0.587857	0.0908552	DOWN	Ereg
Pgf	TC1200002089.mm.2	6.62786	7.21714	-0.589286	0.0792059	DOWN	Pgf
Kif22	TC0700004310.mm.2	4.90571	5.49571	-0.59	0.00681162	DOWN	Kif22
Kif2c	TC0400003366.mm.2	4.875	5.46571	-0.590714	0.170679	DOWN	Kif2c
Top2a	TC1100003693.mm.2	6.34143	6.93286	-0.591429	0.0487048	DOWN	Top2a
Arhgap11a	TC0200004366.mm.2	4.86857	5.46143	-0.592857	0.0528139	DOWN	Arhgap11a
Tubb2b	TC1300001781.mm.2	7.12214	7.71714	-0.595	0.0806093	DOWN	Tubb2b
Hist1h2ad	TC1300000240.mm.2	10.005	10.6	-0.595	0.0317222	DOWN	Hist1h2ad
Car6	TC0400004062.mm.2	3.62786	4.22429	-0.596429	0.00230775	DOWN	Car6
Hist1h2ai	TC1300000173.mm.2	9.785	10.3814	-0.596429	0.0291129	DOWN	Hist1h2ai
Hist1h2ab	TC1300000260.mm.2	8.005	8.60143	-0.596429	0.0315448	DOWN	Hist1h2ab
Gjd4	TC1800000961.mm.2	5.63643	6.23286	-0.596429	0.13475	DOWN	Gjd4
Pole	TC0500001139.mm.2	5.14643	5.74429	-0.597857	0.00314775	DOWN	Pole
Tacr1	TC0600000904.mm.2	7.55429	8.15286	-0.598571	0.176043	DOWN	Tacr1
Tslp	TC1800000263.mm.2	5.18571	5.78571	-0.6	0.0400077	DOWN	Tslp
Cdon	TC0900000336.mm.2	8.53357	9.13429	-0.600714	0.117805	DOWN	Cdon
Hist2h2bb	TC0300000935.mm.2	7.57	8.17143	-0.601429	0.0997387	DOWN	Hist2h2bb
Robo1	TC1600000834.mm.2	6.32	6.92286	-0.602857	0.0667689	DOWN	Robo1
Pax7	TC0400003853.mm.2	5.88857	6.49286	-0.604286	0.03788	DOWN	Pax7
Glrb	TC0300002212.mm.2	4.88643	5.49143	-0.605	0.0217419	DOWN	Glrb
Xlr	TC0X00002247.mm.2	6.57429	7.18	-0.605714	0.169862	DOWN	Xlr
Timp1	TC0X00000218.mm.2	8.35714	8.96714	-0.61	0.121378	DOWN	Timp1
Lin7a	TC1000001260.mm.2	5.62571	6.23714	-0.611429	0.0312651	DOWN	Lin7a
Mthfd1l	TC1000000015.mm.2	6.43286	7.04429	-0.611429	0.0523155	DOWN	Mthfd1l
Sprr2a3	TC0300000822.mm.2	4.39929	5.01143	-0.612143	0.100116	DOWN	Sprr2a3
Hist1h2ag	TC1300001576.mm.2	9.33929	9.95571	-0.616429	0.0375441	DOWN	Hist1h2ag
Tbx20	TC0900001925.mm.2	5.91929	6.53571	-0.616429	0.31251	DOWN	Tbx20
Ulbp1	TC1000001696.mm.2	4.64286	5.26286	-0.62	0.0805713	DOWN	Ulbp1
Pax2	TC1900000654.mm.2	4.62143	5.24286	-0.621429	0.0381606	DOWN	Pax2
Hist1h2bl	TC1300001555.mm.2	8.00071	8.62571	-0.625	0.0176508	DOWN	Hist1h2bl
Peg3	TC0700002217.mm.2	9.095	9.72	-0.625	0.0497602	DOWN	Peg3
Xlr3c	TC0X00002424.mm.2	4.95214	5.57714	-0.625	0.0552246	DOWN	Xlr3c
Car9	TC0400000438.mm.2	4.90643	5.53143	-0.625	0.0585608	DOWN	Car9
Spp1	TC0500001025.mm.2	8.63643	9.26571	-0.629286	0.366337	DOWN	Spp1
Stmn1	TC0400001639.mm.2	6.81286	7.44429	-0.631429	0.124754	DOWN	Stmn1
Arg1	TC1000001897.mm.2	4.71143	5.34286	-0.631429	0.207303	DOWN	Arg1
Chrng	TC0100000810.mm.2	8.45429	9.08857	-0.634286	0.177119	DOWN	Chrng
Dcx	TC0X00003116.mm.2	6.585	7.22	-0.635	0.160558	DOWN	Dcx
Prr11	TC1100003470.mm.2	4.72786	5.36571	-0.637857	0.00981261	DOWN	Prr11
Hist1h3g	TC1300000246.mm.2	8.16214	8.80286	-0.640714	0.0579654	DOWN	Hist1h3g
Pfkl	TC1000002438.mm.2	7.24929	7.89	-0.640714	0.0662815	DOWN	Pfkl
Tex16	TC0X00001120.mm.2	4.35143	4.99286	-0.641429	0.0223708	DOWN	Tex16
Hist1h4f	TC1300001631.mm.2	8.04857	8.69286	-0.644286	0.0274821	DOWN	Hist1h4f
Casc5	TC0200001757.mm.2	4.16	4.80714	-0.647143	0.0521783	DOWN	Casc5
Erbb3	TC1000003153.mm.2	6.34214	6.99	-0.647857	0.131101	DOWN	Erbb3
Hist1h2ah	TC1300001574.mm.2	9.35786	10.0071	-0.649286	0.0432942	DOWN	Hist1h2ah
Hyou1	TC0900000508.mm.2	8.73643	9.38571	-0.649286	0.0002001	DOWN	Hyou1
Nek2	TC0100001858.mm.2	4.08214	4.73286	-0.650714	0.0574113	DOWN	Nek2
Hist1h2ao	TC1300000181.mm.2	9.43714	10.0886	-0.651429	0.034981	DOWN	Hist1h2ao
Hist1h2ap	TC1300001565.mm.2	9.43714	10.0886	-0.651429	0.034981	DOWN	Hist1h2ap
Mis18bp1	TC1200001834.mm.2	5.00857	5.66143	-0.652857	0.112265	DOWN	Mis18bp1
Ect2	TC0300001757.mm.2	5.08214	5.73714	-0.655	0.109358	DOWN	Ect2
Zfp827	TC0800000874.mm.2	6.29286	6.94857	-0.655714	0.000191821	DOWN	Zfp827
Rad54b	TC0400000091.mm.2	3.36357	4.02143	-0.657857	0.00327721	DOWN	Rad54b
Serpine1	TC0500003431.mm.2	6.91357	7.57143	-0.657857	0.0777562	DOWN	Serpine1
Hist1h2bj	TC1300000192.mm.2	7.735	8.39286	-0.657857	0.0196762	DOWN	Hist1h2bj
Sct	TC0700004532.mm.2	7.36	8.01857	-0.658571	0.169641	DOWN	Sct
Hist1h3e	TC1300001633.mm.2	8.765	9.42429	-0.659286	0.0600602	DOWN	Hist1h3e
Olfml2b	TC0100001570.mm.2	7.76214	8.42714	-0.665	0.0456514	DOWN	Olfml2b
Hist1h1b	TC1300001560.mm.2	6.00786	6.67286	-0.665	0.0167046	DOWN	Hist1h1b
AA467197	TC0200001854.mm.2	5.34	6.00714	-0.667143	0.0760502	DOWN	AA467197
Dtl	TC0100003814.mm.2	4.32071	4.99	-0.669286	0.036566	DOWN	Dtl
Tgfb2	TC0100003754.mm.2	8.44429	9.11429	-0.67	0.0308205	DOWN	Tgfb2
Hist1h2bb	TC1300000259.mm.2	6.645	7.31571	-0.670714	0.0601385	DOWN	Hist1h2bb
Mtus2	TC0500001821.mm.2	5.54857	6.22	-0.671429	0.0831923	DOWN	Mtus2
Dlx2	TC0200003728.mm.2	5.30857	5.98571	-0.677143	0.0884493	DOWN	Dlx2
Golm1	TC1300002119.mm.2	6.12929	6.80714	-0.677857	0.00389933	DOWN	Golm1
B4galt5	TC0200005186.mm.2	8.02714	8.71	-0.682857	0.00186251	DOWN	B4galt5
Hist1h2af	TC1300000245.mm.2	8.82714	9.51	-0.682857	0.0372088	DOWN	Hist1h2af
Pcdh17	TC1400001115.mm.2	5.98286	6.66857	-0.685714	0.0221069	DOWN	Pcdh17
Tbx1	TC1600001317.mm.2	8.23857	8.92714	-0.688571	0.00366367	DOWN	Tbx1
Xlr3a	TC0X00002418.mm.2	5.69143	6.38	-0.688571	0.0295722	DOWN	Xlr3a
Hist1h2ae	TC1300001634.mm.2	8.315	9.00571	-0.690714	0.0448111	DOWN	Hist1h2ae
Dennd2a	TC0600002124.mm.2	4.85357	5.54571	-0.692143	0.0165223	DOWN	Dennd2a
Htr2b	TC0100002736.mm.2	3.985	4.68	-0.695	0.0786256	DOWN	Htr2b
Hist1h2bn	TC1300000177.mm.2	8.35714	9.05286	-0.695714	0.0156364	DOWN	Hist1h2bn
Strc	TC0200004486.mm.2	4.52357	5.22429	-0.700714	0.00291947	DOWN	Strc
Hist1h1a	TC1300000262.mm.2	6.44357	7.14714	-0.703571	0.038991	DOWN	Hist1h1a
Slc2a3	TC0600003074.mm.2	5.56929	6.27429	-0.705	0.0341626	DOWN	Slc2a3
Myog	TC0100001225.mm.2	9.08429	9.79	-0.705714	0.0999058	DOWN	Myog
Hist1h2bk	TC1300000191.mm.2	7.865	8.57143	-0.706429	0.027614	DOWN	Hist1h2bk
Tnfsf18	TC0100001469.mm.2	6.425	7.13429	-0.709286	0.143477	DOWN	Tnfsf18
Pbk	TC1400000940.mm.2	5.61571	6.32714	-0.711429	0.193602	DOWN	Pbk
Ccna2	TC0300001856.mm.2	6.205	6.91857	-0.713571	0.0609748	DOWN	Ccna2
Mex3b	TC0700001192.mm.2	5.615	6.33429	-0.719286	0.0311437	DOWN	Mex3b
BC021767	TC0300002451.mm.2	4.16071	4.88	-0.719286	0.046297	DOWN	BC021767
Mki67	TC0700004451.mm.2	7.42	8.14	-0.72	0.097317	DOWN	Mki67
Trpa1	TC0100001989.mm.2	6.555	7.27714	-0.722143	0.0614498	DOWN	Trpa1
Stil	TC0400001215.mm.2	3.60571	4.32857	-0.722857	0.00876339	DOWN	Stil
C330027C09Rik	TC1600000700.mm.2	4.97571	5.69857	-0.722857	0.0244281	DOWN	C330027C09Rik
Fndc3c1	TC0X00002833.mm.2	6.90214	7.62571	-0.723571	0.16187	DOWN	Fndc3c1
Kctd11	TC1100003072.mm.2	5.40143	6.12571	-0.724286	0.0225149	DOWN	Kctd11
Il1rn	TC0200000382.mm.2	5.345	6.07571	-0.730714	0.0483166	DOWN	Il1rn
Il11	TC0700002171.mm.2	4.87286	5.60571	-0.732857	0.00982483	DOWN	Il11
Hist1h2bm	TC1300000175.mm.2	7.57429	8.31143	-0.737143	0.0153872	DOWN	Hist1h2bm
Aldh1l2	TC1000002583.mm.2	4.88357	5.62143	-0.737857	0.0751977	DOWN	Aldh1l2
Hist1h3h	TC1300000174.mm.2	8.83286	9.57286	-0.74	0.0495481	DOWN	Hist1h3h
Nrk	TC0X00001362.mm.2	5.99214	6.73286	-0.740714	0.119529	DOWN	Nrk
Galntl6	TC0800002265.mm.2	5.78143	6.52714	-0.745714	0.288454	DOWN	Galntl6
Hist1h3i	TC1300001561.mm.2	8.90643	9.65286	-0.746429	0.0474026	DOWN	Hist1h3i
Plk1	TC0700004624.mm.2	6.30143	7.05	-0.748571	0.0356186	DOWN	Plk1
Ndc80	TC1700002497.mm.2	4.31357	5.06286	-0.749286	0.0132563	DOWN	Ndc80
Hist1h2bf	TC1300001635.mm.2	7.74714	8.50143	-0.754286	0.0368792	DOWN	Hist1h2bf
Ube2c	TC0200002532.mm.2	6.97714	7.73143	-0.754286	0.0762838	DOWN	Ube2c
Cenpe	TC0300001364.mm.2	4.66	5.41571	-0.755714	0.0698341	DOWN	Cenpe
Kcne3	TC0700001401.mm.2	5.96286	6.72286	-0.76	0.151795	DOWN	Kcne3
Fbn2	TC1800001384.mm.2	6.55643	7.31714	-0.760714	0.0291924	DOWN	Fbn2
Cdh15	TC0800001501.mm.2	7.57071	8.33429	-0.763571	0.0258301	DOWN	Cdh15
Mrc2	TC1100001748.mm.2	7.67571	8.44143	-0.765714	0.00303149	DOWN	Mrc2
Pappa	TC0400000736.mm.2	6.54929	7.32	-0.770714	0.0648644	DOWN	Pappa
Erdr1	TC0Y00000223.mm.2	9.81429	10.6014	-0.787143	0.00239227	DOWN	Erdr1
Gm15881	TC0800002277.mm.2	4.535	5.32286	-0.787857	0.240935	DOWN	Gm15881
Rgs16	TC0100001381.mm.2	6.63071	7.42	-0.789286	0.0478524	DOWN	Rgs16
Gm21748	TC0Y00000552.mm.2	6.68714	7.47857	-0.791429	0.000474766	DOWN	Gm21748
Gm21860	TC0Y00000551.mm.2	6.68714	7.47857	-0.791429	0.000474766	DOWN	Gm21860
Col26a1	TC0500003427.mm.2	6.5	7.29143	-0.791429	0.0258698	DOWN	Col26a1
Kremen2	TC1700001603.mm.2	4.94357	5.73571	-0.792143	0.00479092	DOWN	Kremen2
Rrm2	TC1200000203.mm.2	6.84857	7.64143	-0.792857	0.0508317	DOWN	Rrm2
Cdh6	TC1500001238.mm.2	6.90429	7.70143	-0.797143	0.0633198	DOWN	Cdh6
Fam107a	TC1400001439.mm.2	5.51929	6.31857	-0.799286	0.0240059	DOWN	Fam107a
Efna2	TC1000000845.mm.2	4.99286	5.79571	-0.802857	0.00801894	DOWN	Efna2
Prox1	TC0100003791.mm.2	6.56143	7.36571	-0.804286	0.0221409	DOWN	Prox1
Bub1b	TC0200001741.mm.2	4.55429	5.36857	-0.814286	0.0422359	DOWN	Bub1b
Tnfrsf9	TC0400001992.mm.2	6.71143	7.52571	-0.814286	0.128987	DOWN	Tnfrsf9
Angpt2	TC0800001797.mm.2	5.53071	6.35143	-0.820714	0.105761	DOWN	Angpt2
Lox	TC1800001334.mm.2	9.12643	9.94857	-0.822143	0.0367706	DOWN	Lox
Uck2	TC0100003477.mm.2	4.86571	5.69	-0.824286	0.0446852	DOWN	Uck2
Ccl3	TC1100003401.mm.2	5.43143	6.26429	-0.832857	0.0247109	DOWN	Ccl3
Bub1	TC0200004568.mm.2	4.40929	5.24286	-0.833571	0.0727335	DOWN	Bub1
Nt5dc2	TC1400000322.mm.2	7.52643	8.36857	-0.842143	0.0491193	DOWN	Nt5dc2
Il1rl1	TC0100000298.mm.2	6.30929	7.15571	-0.846429	0.0651616	DOWN	Il1rl1
N4bp2	TC0500000623.mm.2	5.37	6.22714	-0.857143	0.00446891	DOWN	N4bp2
Ryr3	TC0200004356.mm.2	4.87857	5.73571	-0.857143	0.0298702	DOWN	Ryr3
Crabp2	TC0300000710.mm.2	6.46929	7.33	-0.860714	0.00391232	DOWN	Crabp2
Myf5	TC1000002820.mm.2	7.71643	8.58	-0.863571	0.226826	DOWN	Myf5
Slc2a1	TC0400001325.mm.2	8.91286	9.77714	-0.864286	0.0462925	DOWN	Slc2a1
Cdh23	TC1000002233.mm.2	5.60143	6.46714	-0.865714	0.0172723	DOWN	Cdh23
Sema3d	TC0500000080.mm.2	7.41429	8.28714	-0.872857	0.0692209	DOWN	Sema3d
Steap1	TC0500001914.mm.2	4.19286	5.06857	-0.875714	0.0309756	DOWN	Steap1
Foxm1	TC0600001508.mm.2	4.75357	5.63714	-0.883571	0.0374968	DOWN	Foxm1
Derl3	TC1000000726.mm.2	5.52929	6.42143	-0.892143	6.31e-06	DOWN	Derl3
Grb10	TC1100002227.mm.2	8.08857	8.98857	-0.9	0.00646968	DOWN	Grb10
Lama1	TC1700001096.mm.2	6.86857	7.77857	-0.91	0.0415161	DOWN	Lama1
Cdk1	TC1000002341.mm.2	5.46786	6.38143	-0.913571	0.112324	DOWN	Cdk1
Hist1h2ak	TC1300001558.mm.2	8.88357	9.80571	-0.922143	0.0251626	DOWN	Hist1h2ak
Capn6	TC0X00003114.mm.2	5.37714	6.30143	-0.924286	0.0254985	DOWN	Capn6
Hsf2bp	TC1700001831.mm.2	6.11214	7.04286	-0.930714	0.000306071	DOWN	Hsf2bp
Saa3	TC0700003039.mm.2	6.72286	7.65571	-0.932857	0.0150576	DOWN	Saa3
Mmp12	TC0900000046.mm.2	8.34571	9.28429	-0.938571	0.127846	DOWN	Mmp12
Kdm5d	TC0Y00000005.mm.2	3.96	4.90714	-0.947143	0.170693	DOWN	Kdm5d
Cxcl2	TC0500000850.mm.2	4.10857	5.07286	-0.964286	0.000257415	DOWN	Cxcl2
Sox8	TC1700001665.mm.2	5.46714	6.43429	-0.967143	0.00852545	DOWN	Sox8
Ero1l	TC1400001898.mm.2	8.39429	9.36571	-0.971429	0.0339695	DOWN	Ero1l
Zic1	TC0900002836.mm.2	7.17571	8.14857	-0.972857	0.035208	DOWN	Zic1
Lcn2	TC0200003303.mm.2	6.33786	7.31286	-0.975	0.159191	DOWN	Lcn2
Tmem95	TC1100003071.mm.2	5.21214	6.20286	-0.990714	0.00322329	DOWN	Tmem95
Inhba	TC1300000113.mm.2	7.74571	8.75857	-1.01286	0.013904	DOWN	Inhba
Adm	TC0700001630.mm.2	7.41071	8.42429	-1.01357	0.00859197	DOWN	Adm
Zdbf2	TC0100000523.mm.2	5.63786	6.65714	-1.01929	0.0732635	DOWN	Zdbf2
E2f8	TC0700003075.mm.2	5.95714	7.02714	-1.07	0.0242338	DOWN	E2f8
Dbh	TC0200000467.mm.2	4.53	5.60571	-1.07571	0.0216007	DOWN	Dbh
Mmp3	TC0900000047.mm.2	5.81571	6.89429	-1.07857	0.0527892	DOWN	Mmp3
Usp29	TC0700000087.mm.2	6.22	7.30429	-1.08429	0.00888198	DOWN	Usp29
Kcnq1ot1	TC0700004580.mm.2	6.36286	7.44857	-1.08571	0.00465267	DOWN	Kcnq1ot1
Dlk1	TC1200001125.mm.2	8.06786	9.15571	-1.08786	0.0451588	DOWN	Dlk1
Frmd3	TC0400000774.mm.2	3.95929	5.04857	-1.08929	0.0157888	DOWN	Frmd3
Ppbp	TC0500000842.mm.2	5.28857	6.40143	-1.11286	0.105989	DOWN	Ppbp
Plagl1	TC1000000093.mm.2	6.79714	7.92143	-1.12429	0.00218018	DOWN	Plagl1
Fgfr4	TC1300000650.mm.2	6.27929	7.41286	-1.13357	0.0144485	DOWN	Fgfr4
Gpr50	TC0X00000653.mm.2	4.07214	5.29143	-1.21929	0.0239825	DOWN	Gpr50
Mmp9	TC0200002542.mm.2	8.98071	10.26	-1.27929	0.0955746	DOWN	Mmp9
Mest	TC0600000277.mm.2	9.18286	10.5043	-1.32143	0.0283447	DOWN	Mest
Mmp13	TC0900000044.mm.2	7.06214	8.47143	-1.40929	0.0256129	DOWN	Mmp13
Peg10	TC0600000014.mm.2	6.71714	8.16571	-1.44857	0.0140007	DOWN	Peg10
Stab2	TC1000002629.mm.2	3.99286	5.44857	-1.45571	0.0119017	DOWN	Stab2
Ddx3y	TC0Y00000235.mm.2	6.11643	7.79571	-1.67929	0.128353	DOWN	Ddx3y
Uty	TC0Y00000233.mm.2	4.61429	6.35429	-1.74	0.115566	DOWN	Uty
Mmp10	TC0900000049.mm.2	7.62571	9.40286	-1.77714	0.0542343	DOWN	Mmp10
Eif2s3y	TC0Y00000006.mm.2	5.345	7.48143	-2.13643	0.0899357	DOWN	Eif2s3y
