# Supplementary material for: Haploinsufficiency of the lysosomal sialidase NEU1 results in a model of pleomorphic rhabdomyosarcoma in mice
Source: Commun Biol. 2022 Sep 20;5:992. doi: 10.1038/s42003-022-03968-8 (PMC9489700; doi:10.1038/s42003-022-03968-8)
Supplement: Supplementary file 7 — Supplementary Data 4 [file 42003_2022_3968_MOESM7_ESM.xlsx]

## Sheet: Sheet1
Supplementary Data 4	Enrichr analysis of genes upregulated in NPE RMS versus those in PE RMS (P < 0.05).
	Term	P-value	Adjusted P-value	Odds Ratio	Combined Score	Genes
WikiPathways 2021	PPAR signaling pathway WP3942	6.14559e-11	2.06492e-08	11.7912	277.242	ACSL1;ADIPOQ;AQP7;LPL;NR1H3;DBI;CPT1B;CYP27A1;FABP4;ME1;PPARG;HMGCS2;CD36;PLIN1;PCK1
	Adipogenesis WP236	3.12064e-09	5.24267e-07	6.59064	129.079	CFD;PTGIS;ADIPOQ;LPL;NR1H3;SLC2A4;RETN;KLF15;AGPAT2;AGT;LIPE;SFRP4;FRZB;LEP;PPARG;PLIN1;PCK1;PPARGC1A
	Metapathway biotransformation Phase I and II WP702	2.89093e-06	0.000323785	4.17913	53.3004	GSTK1;GSTM2;GSTM1;MGST3;EPHX2;MGST1;GSTT2;FMO1;KCNAB1;HNMT;CYP7B1;INMT;CYP27A1;SULT1A1;GSTZ1;GSTA4;CYP2E1
	Benzene metabolism WP3891	5.17599e-06	0.000434783	80.1109	975.068	NQO1;GSTM1;DHDH;CYP2E1
	Triacylglyceride synthesis WP325	1.96178e-05	0.00131832	13.3959	145.199	LIPE;DGAT2;GPD1;LPL;AGPAT2;PNPLA2
	Transcription factor regulation in adipogenesis WP3599	0.00016282	0.00911794	11.7962	102.896	LEP;ADIPOQ;PPARG;SLC2A4;PPARGC1A
	Striated Muscle Contraction Pathway WP383	0.000300765	0.0144367	7.52977	61.0603	MYBPC2;ACTN3;MYL2;TNNC2;TNNI2;TCAP
	Nuclear Receptors Meta-Pathway WP2882	0.000367544	0.0154368	2.57748	20.3844	NQO1;GSTM2;GSTM1;MGST3;ABCB4;MGST1;NR1H3;GSTT2;SLC6A11;DBI;SLC2A4;SULT1A1;TGFBR3;FGD4;GSTA4;FASN;ME1;PCK1;PPARGC1A
	Tryptophan metabolism WP465	0.000526083	0.0196404	6.69175	50.5231	MAOB;ALDH2;ALDH1A1;CYP2E1;CYP7B1;INMT
	Vitamin A and carotenoid metabolism WP716	0.00059888	0.0201224	6.51056	48.3113	SULT1A1;RBP4;ALDH1A1;LPL;CD36;CYP2E1
	Fatty acid transporters WP5061	0.000835069	0.0255075	11.4374	81.0681	FABP4;ACSL1;DBI;CD36
	Nuclear Receptors in Lipid Metabolism and Toxicity WP299	0.00117505	0.0329014	7.15792	48.2905	ABCD2;ABCB4;NR1H3;PPARG;CYP2E1
	Fatty acid beta-oxidation WP143	0.0013502	0.0329725	6.91074	45.6628	LIPE;ACSL1;LPL;CPT1B;PNPLA2
	Thermogenesis WP4321	0.00137386	0.0329725	3.66088	24.1257	LIPE;ADRB3;ACSL1;PPARG;PLIN1;CPT1B;PPARGC1A;ADCY5;PNPLA2
	Galanin receptor pathway WP4970	0.0015408	0.0345139	9.41756	60.983	ADIPOQ;PPARG;SLC2A4;PPARGC1A
	Complement Activation WP545	0.00184702	0.0387874	8.89391	55.9799	CFD;C3;CD55;C2
	Nuclear receptors WP170	0.00224752	0.0437513	6.07183	37.0256	AR;THRB;RORC;NR1H3;PPARG
	Thyroid hormones production and their peripheral downstream signaling effects WP4746	0.00234382	0.0437513	3.69758	22.3924	THRB;ADRB3;AQP7;PPARG;PLIN1;PPARGC1A;TSHR;PNPLA2
	Complement system WP2806	0.00267118	0.0472378	3.61412	21.4145	CFD;C3;SELP;IBSP;CFH;ADIPOQ;CD55;C2
	Differentiation of white and brown adipocyte WP2895	0.00301381	0.0506321	7.62218	44.2433	LEP;ADIPOQ;PPARG;PPARGC1A
	Focal Adhesion WP306	0.00369939	0.0591903	2.6026	14.5735	COMP;MYLK2;PAK1;TNXB;CCND2;IBSP;CAV2;MYL2;PDGFD;CAV1;ITGA8;THBS4
	Glycolysis and Gluconeogenesis WP534	0.00475525	0.069393	5.00746	26.7824	MPC1;SLC2A4;PCK1;PFKM;FBP2
	Prostaglandin Synthesis and Regulation WP98	0.00475525	0.069393	5.00746	26.7824	PTGIS;HPGD;PTGER3;PPARG;PPARGC1A
	Cholesterol metabolism (includes both Bloch and Kandutsch-Russell pathways) WP4718	0.00522969	0.069393	4.88507	25.6633	CYP27A1;ACSL1;FASN;NR1H3;HMGCS2
	Lipid Metabolism Pathway WP3965	0.00523805	0.069393	6.40131	33.6185	LIPE;FASN;PLIN1;PNPLA2
	Fatty Acid Omega Oxidation WP206	0.0053697	0.069393	9.98822	52.2082	ALDH2;ALDH1A1;CYP2E1
	SREBF and miR33 in cholesterol and lipid homeostasis WP2011	0.0064897	0.0807606	9.21942	46.4432	FASN;NR1H3;PPARGC1A
	AMP-activated protein kinase (AMPK) signaling WP1403	0.0069034	0.0828408	3.81856	19.0002	LIPE;FASN;LEP;ADIPOQ;SLC2A4;CPT1B
	Nephrogenesis WP5052	0.00773843	0.0896591	8.56045	41.6171	OSR1;TCF21;RSPO3
	Estrogen metabolism WP697	0.00911911	0.0988394	7.98934	37.529	SULT1A1;NQO1;GSTM1
	MFAP5 effect on permeability and motility of endothelial cells via cytoskeleton rearrangement WP4560	0.00911911	0.0988394	7.98934	37.529	MFAP5;MYL2;ITPR1
	NRF2 pathway WP2884	0.0100869	0.105913	2.64028	12.1361	NQO1;GSTM2;GSTM1;GSTA4;MGST3;ME1;GSTT2;SLC6A11;SLC2A4
	Complement and Coagulation Cascades WP558	0.0137719	0.13912	3.77669	16.1836	CFD;C3;CFH;CD55;C2
	Tamoxifen metabolism WP691	0.0140777	0.13912	6.65676	28.3789	SULT1A1;FMO1;CYP2E1
	Myometrial relaxation and contraction pathways WP289	0.0150628	0.142502	2.4594	10.3185	MYLK2;RGS5;CNN1;MYL2;ITPR1;GNG8;IGFBP6;RGS7;ADCY5
	HIF1A and PPARG regulation of glycolysis WP2456	0.0152681	0.142502	13.2945	55.5974	GPD1;PPARG
	Glycerolipids and Glycerophospholipids WP4722	0.0160088	0.145377	6.30608	26.0732	DGAT2;CHPT1;PNPLA2
	Vitamin D-sensitive calcium signaling in depression WP4698	0.0177455	0.150922	4.32255	17.4269	CYP27A1;ITPR1;CACNA1C;PVALB
	Glutathione metabolism WP100	0.0180812	0.150922	5.99047	24.0391	GSTM2;GSTM1;GSTT2
	Focal Adhesion-PI3K-Akt-mTOR-signaling pathway WP3932	0.0181195	0.150922	1.95193	7.82875	PFKFB1;TNXB;SLC2A4;THBS4;COMP;GHR;LIPE;IBSP;PDGFD;ITGA8;GNG8;TEK;IL7R;PPARGC1A
	Eicosanoid metabolism via cytochrome P450 monooxygenases (CYP) pathway WP4720	0.0193144	0.150922	11.3947	44.9737	EPHX2;PPARG
	Folate-Alcohol and Cancer Pathway Hypotheses WP1589	0.0193144	0.150922	11.3947	44.9737	ALDH1A1;CYP2E1
	Methylation Pathways WP704	0.0193144	0.150922	11.3947	44.9737	HNMT;INMT
	PI3K-Akt signaling pathway WP4172	0.0214359	0.163693	1.86012	7.14784	NTRK2;TNXB;THBS4;COMP;GHR;CCND2;IBSP;IL7;PDGFD;NTF3;ITGA8;GNG8;TEK;PCK1;IL7R
	Leptin and adiponectin WP3934	0.0237551	0.173515	9.96984	37.2868	LEP;ADIPOQ
	Liver X receptor pathway WP2874	0.0237551	0.173515	9.96984	37.2868	FASN;NR1H3
	Oxysterols derived from cholesterol WP4545	0.026002	0.185887	3.80698	13.8939	CYP27A1;EPHX2;RORC;CYP7B1
	Sterol regulatory element-binding proteins (SREBP) signaling WP1982	0.0271936	0.190355	3.1258	11.2678	RBP4;FASN;LPL;DBI;PPARG
	SRF and miRs in Smooth Muscle Differentiation and Proliferation WP1991	0.0285685	0.195898	8.86162	31.5071	MYOCD;CCND2
	Calcium Regulation in the Cardiac Cell WP536	0.0320031	0.215061	2.259	7.77531	RGS5;ADRB3;ITPR1;GNG8;ATP1B2;CACNA1C;RGS7;ADCY5
	Peptide GPCRs WP24	0.0353405	0.232831	2.89855	9.68906	ATP8A1;MC5R;AVPR1A;CXCR6;TSHR
	Transcriptional cascade regulating adipogenesis WP4211	0.0392307	0.247417	7.24967	23.4766	PPARG;KLF15
	Dopamine metabolism WP2436	0.0392307	0.247417	7.24967	23.4766	NQO1;MAOB
	Ethanol effects on histone modifications WP3996	0.0397634	0.247417	4.27715	13.793	ALDH2;ALDH1A1;CYP2E1
	White fat cell differentiation WP4149	0.0431025	0.258615	4.12945	12.9837	NR1H3;PPARG;KLF15
	Ovarian infertility WP34	0.0431025	0.258615	4.12945	12.9837	CCND2;BMPR1B;SYNE2
MsigDB Hallmark 2020	Myogenesis	1.81639e-15	8.17374e-14	7.40296	251.271	CFD;TAGLN;FHL1;PYGM;COX6A2;COX7A1;CKMT2;ABLIM1;SGCD;TNNI2;APOD;MYH11;CD36;MYOZ1;SH3BGR;NQO1;GSN;PTGIS;ACTN3;CKM;ACSL1;TNNC2;MYH2;PPP1R3C;MYL2;MYF6;TCAP;MYH4;PFKM;PVALB
	Adipogenesis	2.61367e-11	5.88076e-10	5.92704	144.428	ITIH5;MGST3;PTGER3;LPL;SLC1A5;RETN;SULT1A1;C3;LIPE;ALDH2;ENPP2;ME1;SNCG;CD36;PHYH;EPHX2;OMD;ADIPOQ;CMBL;FABP4;TST;LEP;SPARCL1;PPARG;REEP6
	Fatty Acid Metabolism	6.96604e-08	1.04491e-06	5.2649	86.7637	AOC3;ACSM3;HPGD;ACSL1;BCKDHB;AQP7;FMO1;INMT;GSTZ1;VNN1;FASN;GPD1;ALDH1A1;ME1;REEP6;HMGCS2;CD36;BMPR1B
	Xenobiotic Metabolism	2.33697e-06	2.62909e-05	4.04114	52.4001	CDA;NQO1;CYB5A;ENPEP;ABCD2;FMO1;GSTT2;ABHD6;FBLN1;SLC1A5;PAPSS2;CYP27A1;RBP4;VNN1;ALDH2;CYP2E1;CD36;CDO1
	Bile Acid Metabolism	3.73467e-06	3.3612e-05	5.33219	66.6409	GSTK1;PHYH;ABCD2;ACSL1;EPHX2;CYP7B1;NR3C2;CYP27A1;LIPE;AR;ALDH1A1;PFKM;NUDT12
	KRAS Signaling Up	0.000131848	0.000988857	3.29162	29.4069	PTPRR;CFH;RETN;AKAP12;TMEM100;ANO1;RBP4;CCND2;TSPAN13;GPNMB;SPARCL1;ITGBL1;CPE;APOD;IL7R
	Epithelial Mesenchymal Transition	0.00044284	0.00284683	3.0491	23.5461	ECM1;TAGLN;ECM2;PCOLCE2;FBLN1;COMP;TGFBR3;MFAP5;SFRP4;SFRP1;SGCD;FAP;ABI3BP;FMOD
	Estrogen Response Late	0.00138405	0.00778527	2.81013	18.4983	SLC24A3;HOMER2;CAV1;PTGER3;SNX10;ASCL1;ADD3;PAPSS2;TSPAN13;TST;CPE;CHPT1;HMGCS2
	Apoptosis	0.00213919	0.010696	2.95763	18.1815	TGFBR3;PAK1;CCND2;GSTM1;GSN;CAV1;TNFSF10;IL18;TSPO;IGFBP6;AVPR1A
	IL-2/STAT5 Signaling	0.0038519	0.0173335	2.58855	14.3902	SELP;ITIH5;ECM1;CCND2;S100A1;PENK;TNFSF10;MAP6;SLC1A5;ICOS;IL18R1;GBP4
	Coagulation	0.00709241	0.0290144	2.80517	13.882	COMP;CFD;C3;GSN;CFH;S100A1;APOC1;HMGCS2;C2
	Complement	0.0107191	0.0401966	2.34259	10.6254	C3;DOCK10;CDA;CFH;GCA;KCNIP3;APOC1;ME1;CD36;CD55;C2
	Pperoxisome	0.01421	0.0491883	2.89435	12.312	GSTK1;ABCD2;ACSL1;ABCB4;EPHX2;ALDH1A1;TSPO
	Apical Surface	0.0224677	0.0722176	3.99774	15.1741	SRPX;RTN4RL1;MAL;SLC2A4
	UV Response Dn	0.0259388	0.0778163	2.3594	8.61655	TGFBR3;EFEMP1;SIPA1L1;CAV1;BCKDHB;PPARG;ADD3;SYNE1
	Cholesterol Homeostasis	0.0353405	0.0993951	2.89855	9.68906	GSTM2;FASN;LPL;PPARG;AVPR1A
