# Supplementary material for: Haploinsufficiency of the lysosomal sialidase NEU1 results in a model of pleomorphic rhabdomyosarcoma in mice
Source: Commun Biol. 2022 Sep 20;5:992. doi: 10.1038/s42003-022-03968-8 (PMC9489700; doi:10.1038/s42003-022-03968-8)
Supplement: Supplementary file 8 — Supplementary Data 5 [file 42003_2022_3968_MOESM8_ESM.xlsx]

## Sheet: Sheet1
Supplementary Data 5	Enrichr analysis of genes downregulated in NPE RMS versus those in PE RMS (P < 0.05).
	Term	P-value	Adjusted P-value	Odds Ratio	Combined Score	Genes
WikiPathways 2021	Retinoblastoma gene in cancer WP2446	4.48815e-07	0.000124322	9.27414	135.557	TOP2A;CCNA2;CCNB2;CCNB1;RRM2;STMN1;HMGB2;CDK1;TYMS;POLE
	Matrix Metalloproteinases WP129	3.53742e-06	0.000489933	17.6443	221.473	MMP12;MMP13;MMP3;TIMP1;MMP9;MMP10
	IL-18 signaling pathway WP4754	9.06265e-06	0.000836785	4.20623	48.84	ARG1;RGS16;MMP3;TACR1;CXCL2;MMP9;LMNB2;CCNA2;CCNB2;MMP13;STMN1;SPP1;CCL3;HMOX1;TIMP1
	Genotoxicity pathway WP4286	3.10045e-05	0.00171765	8.83948	91.766	HIST1H2BN;HIST1H2BM;CENPE;MEX3B;HIST1H2BG;HIST1H2BB;E2F8
	Lung fibrosis WP3624	3.10045e-05	0.00171765	8.83948	91.766	CCL3;SPP1;HMOX1;TIMP1;CXCL2;MMP9;BMP7
	Regulation of sister chromatid separation at the metaphase-anaphase transition WP4240	4.86887e-05	0.00194761	25.4985	253.202	CDC20;CENPE;BUB1B;BUB1
	Spinal Cord Injury WP2431	4.92176e-05	0.00194761	5.86538	58.1802	MMP12;EGR1;ARG1;PLXNA2;CDK1;MIF;TACR1;CXCL2;MMP9
	Effect of progerin on genes involved in Hutchinson-Gilford progeria syndrome WP4320	0.000170208	0.00523863	10.9838	95.3229	LEF1;HIST1H3G;HIST1H3H;HIST1H3I;HIST1H3E
	Photodynamic therapy-induced HIF-1 survival signaling WP3614	0.000170208	0.00523863	10.9838	95.3229	PFKL;ANGPT2;SERPINE1;SLC2A1;SLC2A3
	Endochondral Ossification with Skeletal Dysplasias WP4808	0.000297801	0.00749917	7.28847	59.1757	TGFB2;MMP13;SPP1;MMP9;BMP7;IGF1R
	Endochondral Ossification WP474	0.000297801	0.00749917	7.28847	59.1757	TGFB2;MMP13;SPP1;MMP9;BMP7;IGF1R
	Cell cycle WP179	0.000326499	0.00753669	5.05493	40.5763	CDC20;CCNA2;CCNB2;CCNB1;TGFB2;PLK1;CDK1;BUB1
	Focal Adhesion-PI3K-Akt-mTOR-signaling pathway WP3932	0.00043387	0.00924476	3.20138	24.7876	FOXA1;ANGPT2;LAMA1;SLC2A1;SLC2A3;HIF3A;PGF;IGF1R;HSP90B1;EFNA2;DDIT4;SPP1;FGFR4
	Gastric Cancer Network 1 WP2361	0.000724071	0.0143263	11.2114	81.0653	TOP2A;UBE2C;ECT2;KIF15
	FBXL10 enhancement of MAP/ERK signaling in diffuse large B-cell lymphoma WP4553	0.00149282	0.0275673	9.03869	58.8156	HIST1H3G;HIST1H3H;HIST1H3I;HIST1H3E
	Histone Modifications WP2369	0.00266562	0.0461486	5.66043	33.5511	HIST1H3G;HIST1H3H;HIST1H3I;HIST1H3E;HIST1H4F
	Heart Development WP1591	0.0035016	0.0570555	7.00178	39.5918	TBX1;ERBB3;TBX20;HEY2
	Glycolysis and Gluconeogenesis WP534	0.00380081	0.0584902	6.83066	38.0641	PFKL;SLC2A1;SLC2A3;SLC2A5
	Hypothesized Pathways in Pathogenesis of Cardiovascular Disease WP3668	0.00522142	0.0761228	9.52273	50.0418	FBN2;ANGPT2;SERPINE1
	TGF-beta Receptor Signaling WP560	0.00730243	0.0971508	5.59858	27.5425	SERPINE1;LEF1;SPP1;INHBA
	Pathways in clear cell renal cell carcinoma WP4018	0.00736523	0.0971508	4.38281	21.5239	TGFB2;PFKL;SLC2A1;GRB10;PLOD2
	Epithelial to mesenchymal transition in colorectal cancer WP4239	0.00814859	0.102598	3.2194	15.485	TGFB2;FZD2;CLDN9;PROX1;FOXM1;MMP9;DLK1
	TGF-beta receptor signaling in skeletal dysplasias WP4816	0.00937368	0.110618	5.18281	24.203	SERPINE1;LEF1;SPP1;INHBA
	Gastric Cancer Network 2 WP2363	0.00958426	0.110618	7.47986	34.7637	TOP2A;UBE2C;LMNB2
	Fluoropyrimidine Activity WP1601	0.0113934	0.126239	6.9805	31.2358	UCK2;RRM2;TYMS
	Pathways Regulating Hippo Signaling WP4540	0.0131484	0.135918	3.76767	16.3195	CDH6;LEF1;CDH15;FGFR4;IGF1R
	Photodynamic therapy-induced NF-kB survival signaling WP3617	0.013386	0.135918	6.54355	28.2259	MMP3;CXCL2;MMP9
	Oncostatin M Signaling Pathway WP2374	0.0138495	0.135918	4.58643	19.6277	EGR1;MMP13;SERPINE1;MMP3
	Osteopontin Signaling WP1434	0.0142297	0.135918	12.6592	53.8322	SPP1;MMP9
	Neural Crest Differentiation WP2064	0.0148218	0.136855	3.64937	15.3699	CDH6;PAX7;HEY2;ZIC1;BMP7
	NRF2 pathway WP2884	0.0183836	0.15781	3.00691	12.0165	EGR1;TGFB2;SLC2A1;HMOX1;SLC2A3;SLC2A5
	Biomarkers for pyrimidine metabolism disorders WP4584	0.0188004	0.15781	10.7105	42.5623	RRM2;TYMS
	Role of Osx and miRNAs in tooth development WP3971	0.0188004	0.15781	10.7105	42.5623	DMP1;BMP7
	Canonical and non-canonical TGF-B signaling WP3874	0.023901	0.183905	9.28151	34.6556	LOX;LOXL2
	Nephrogenesis WP5052	0.023901	0.183905	9.28151	34.6556	BMP7;PAX2
	Pyrimidine metabolism and related diseases WP4225	0.023901	0.183905	9.28151	34.6556	RRM2;TYMS
	Integrated Cancer Pathway WP1971	0.0246752	0.184731	5.10483	18.8978	BLM;PLK1;CDK1
	Sudden Infant Death Syndrome (SIDS) Susceptibility Pathways WP706	0.0259055	0.188838	2.76783	10.1117	EGR1;IL1RN;DLX2;TACR1;FOXM1;HSP90B1
	Insulin Signaling WP481	0.0273316	0.190021	2.7316	9.83298	EGR1;PFKL;GRB10;SLC2A1;PTPRF;IGF1R
	Regulation of Microtubule Cytoskeleton WP2038	0.0277046	0.190021	4.8669	17.4535	STMN1;CDK1;KIF2C
	Hippo-Merlin Signaling Dysregulation WP4541	0.0287643	0.190021	3.04348	10.8002	CDH6;CDH15;FGFR4;FOXM1;IGF1R
	Development of ureteric collection system WP5053	0.0292901	0.190021	4.75604	16.7912	TGFB2;PAX2;ROBO1
	Extracellular vesicles in the crosstalk of cardiac cells WP4300	0.0294978	0.190021	8.18873	28.8525	SPP1;MMP9
	Pyrimidine metabolism WP4022	0.0332906	0.20958	3.45046	11.7401	UCK2;RRM2;TYMS;POLE
	FGF23 signaling in hypophosphatemic rickets and related disorders WP4790	0.0387541	0.238553	6.95936	22.6215	SPP1;DMP1
	Nuclear Receptors Meta-Pathway WP2882	0.0399202	0.240389	2.0412	6.57444	EGR1;IL11;SLC7A5;TGFB2;CDK1;SLC2A1;HMOX1;SLC2A3;SLC2A5
	GDNF/RET signaling axis WP4830	0.042054	0.24785	6.62763	21.0016	EYA1;PAX2
	The Overlap Between Signal Transduction Pathways that Contribute to a Range of LMNA Laminopathies WP4879	0.0436521	0.251909	4.02271	12.5971	TGFB2;LEF1;SPP1
KEGG 2021	Cytokine-cytokine receptor interaction	2.3594e-05	0.00403457	3.85615	41.0854	TNFSF18;IL11;IL1RN;TGFB2;TSLP;TNFRSF9;PPBP;INHBA;BMP7;CXCL2;IL1RL1;CCL7;TNFSF4;LEPR;CCL3
	Cell cycle	7.25242e-05	0.00526345	5.55766	52.9733	CDC20;CCNA2;CCNB2;CCNB1;TGFB2;PLK1;CDK1;BUB1B;BUB1
	Progesterone-mediated oocyte maturation	9.23412e-05	0.00526345	6.1601	57.2275	CCNA2;CCNB2;CCNB1;PLK1;CDK1;KIF22;BUB1;IGF1R
	IL-17 signaling pathway	0.000394271	0.0168551	5.68081	44.5288	MMP13;CCL7;MMP3;LCN2;CXCL2;MMP9;HSP90B1
	HIF-1 signaling pathway	0.000958096	0.0327669	4.84169	33.6525	PFKL;ANGPT2;SERPINE1;SLC2A1;HMOX1;TIMP1;IGF1R
	Oocyte meiosis	0.00252829	0.0666266	4.04384	24.183	CDC20;CCNB2;CCNB1;PLK1;CDK1;BUB1;IGF1R
	One carbon pool by folate	0.0027274	0.0666266	12.3267	72.7816	MTHFD1L;TYMS;ALDH1L2
	p53 signaling pathway	0.00386957	0.082712	5.1594	28.6585	CCNB2;CCNB1;RRM2;SERPINE1;CDK1
	Cellular senescence	0.00713292	0.135525	3.3065	16.3442	CCNA2;CCNB2;CCNB1;TGFB2;SERPINE1;CDK1;FOXM1
	Neuroactive ligand-receptor interaction	0.0100899	0.165583	2.35827	10.8391	CHRND;CHRNG;GLRB;SCT;P2RX2;LEPR;HTR2B;ADM;GPR50;TACR1;APLN
	Rheumatoid arthritis	0.0106515	0.165583	3.98275	18.0899	IL11;TGFB2;MMP3;CCL3;CXCL2
	Prostate cancer	0.0126203	0.169015	3.80881	16.6538	MMP3;LEF1;MMP9;IGF1R;HSP90B1
	PI3K-Akt signaling pathway	0.0130547	0.169015	2.26737	9.83723	EFNA2;ANGPT2;ERBB3;LAMA1;DDIT4;SPP1;FGFR4;PGF;EREG;IGF1R;HSP90B1
	MicroRNAs in cancer	0.0138375	0.169015	2.35333	10.0731	TGFB2;EFNA2;ERBB3;CDCA5;STMN1;DDIT4;FSCN1;HMOX1;KIF23;MMP9
	Homologous recombination	0.0204865	0.233546	5.50868	21.4177	BLM;RAD51C;RAD54B
	MAPK signaling pathway	0.0256081	0.273687	2.22311	8.14736	TGFB2;EFNA2;ANGPT2;ERBB3;STMN1;FGFR4;PGF;EREG;IGF1R
	Human T-cell leukemia virus 1 infection	0.037919	0.375556	2.31643	7.58005	CDC20;CCNA2;EGR1;CCNB2;TGFB2;SLC2A1;BUB1B
	FoxO signaling pathway	0.0396929	0.375556	2.77622	8.9577	CCNB2;CCNB1;TGFB2;PLK1;IGF1R
	Pathways in cancer	0.0417284	0.375556	1.77124	5.62648	TGFB2;FZD2;LAMA1;LEF1;SLC2A1;MMP9;PGF;IGF1R;HSP90B1;CCNA2;HEY2;HMOX1;FGFR4
