# Supplementary material for: Haploinsufficiency of the lysosomal sialidase NEU1 results in a model of pleomorphic rhabdomyosarcoma in mice
Source: Commun Biol. 2022 Sep 20;5:992. doi: 10.1038/s42003-022-03968-8 (PMC9489700; doi:10.1038/s42003-022-03968-8)
Supplement: Supplementary file 9 — Supplementary Data 6 [file 42003_2022_3968_MOESM9_ESM.xlsx]

## Sheet: Sheet1
Supplementary Data 6	GSEA of top ranked differentially expressed genes in NPE versus PE RMS.
		PROBE	DESCRIPTION	RANK IN GENE LIST	RANK METRIC SCORE	RUNNING ES	CORE ENRICHMENT
KEGG_PPAR_SIGNALING_PATHWAY	1	HMGCS2	Hmgcs2	12	0.598	0.0724	Yes
ES 0.6433067	2	PPARG	Pparg	36	0.513	0.134	Yes
NES 2.1028736	3	ADIPOQ	Adipoq	45	0.501	0.1947	Yes
FDR 0.0	4	PLIN1	Plin1	55	0.489	0.2541	Yes
P= 0.06	5	FABP4	Fabp4	175	0.358	0.2921	Yes
	6	CD36	Cd36	274	0.308	0.3251	Yes
	7	UCP1	Ucp1	371	0.275	0.354	Yes
	8	NR1H3	Nr1h3	373	0.274	0.3875	Yes
	9	CPT1B	Cpt1b	396	0.267	0.4191	Yes
	10	AQP7	Aqp7	404	0.265	0.4511	Yes
	11	LPL	Lpl	468	0.247	0.4782	Yes
	12	PCK1	Pck1	502	0.238	0.5056	Yes
	13	CYP27A1	Cyp27a1	533	0.232	0.5326	Yes
	14	ME1	Me1	583	0.224	0.5575	Yes
	15	ACSL1	Acsl1	705	0.206	0.5769	Yes
	16	FABP1	Fabp1	775	0.197	0.5976	Yes
	17	DBI	Dbi	1065	0.167	0.6043	Yes
	18	ACSL6	Acsl6	1130	0.163	0.6211	Yes
	19	EHHADH	Ehhadh	1628	0.135	0.6138	Yes
	20	SLC27A1	Slc27a1	2092	0.117	0.606	Yes
	21	ACSL5	Acsl5	2290	0.11	0.61	Yes
	22	FADS2	Fads2	2323	0.109	0.6218	Yes
	23	FABP3	Fabp3	2343	0.109	0.6342	Yes
	24	ACOX1	Acox1	2608	0.101	0.6339	Yes
	25	ACADM	Acadm	2664	0.099	0.6433	Yes
KEGG_VASCULAR_SMOOTH_MUSCLE_CONTRACTION	1	AVPR1A	Avpr1a	38	0.51	0.0526	Yes
ES 0.52217585	2	PLA2G2D	Pla2g2d	58	0.479	0.1029	Yes
NES 1.8553016	3	MYLK2	Mylk2	67	0.462	0.1518	Yes
FDR 0.012372359	4	PTGIR	Ptgir	96	0.42	0.1952	Yes
P= 0.06	5	MYH11	Myh11	141	0.378	0.2334	Yes
	6	ADCY5	Adcy5	144	0.375	0.2734	Yes
	7	CALML3	Calml3	244	0.323	0.3031	Yes
	8	CACNA1C	Cacna1c	245	0.322	0.3374	Yes
	9	ACTG2	Actg2	251	0.318	0.3712	Yes
	10	CALCRL	Calcrl	506	0.237	0.3843	Yes
	11	PLA2G4E	Pla2g4e	545	0.231	0.4071	Yes
	12	PRKCH	Prkch	943	0.178	0.4071	Yes
	13	ITPR1	Itpr1	1000	0.172	0.4229	Yes
	14	PLA2G12B	Pla2g12b	1240	0.156	0.4281	Yes
	15	GUCY1A2	Gucy1a2	1243	0.156	0.4447	Yes
	16	KCNMA1	Kcnma1	1264	0.155	0.4603	Yes
	17	PPP1R12B	Ppp1r12b	1327	0.151	0.4735	Yes
	18	ADCY9	Adcy9	1362	0.149	0.4878	Yes
	19	MYL9	Myl9	1500	0.141	0.4963	Yes
	20	PLCB1	Plcb1	1725	0.131	0.4995	Yes
	21	MYLK	Mylk	1754	0.13	0.512	Yes
	22	PLA2G4A	Pla2g4a	2007	0.12	0.5128	Yes
	23	ADCY8	Adcy8	2075	0.118	0.5222	Yes
GO_FATTY_ACID_METABOLIC_PROCESS	1	PPARG	Pparg	36	0.513	0.0242	Yes
ES 0.5549404	2	ADIPOQ	Adipoq	45	0.501	0.0491	Yes
NES 2.1464667	3	PPARGC1A	Ppargc1a	51	0.496	0.0739	Yes
FDR 0.0012218185	4	EPHX2	Ephx2	68	0.461	0.0964	Yes
P= 0.007	5	LEP	Lep	71	0.455	0.1193	Yes
	6	CYP2E1	Cyp2e1	123	0.392	0.1366	Yes
	7	PON1	Pon1	129	0.385	0.1558	Yes
	8	CAV1	Cav1	168	0.361	0.1723	Yes
	9	DGAT2	Dgat2	210	0.338	0.1874	Yes
	10	ABCD2	Abcd2	255	0.316	0.2012	Yes
	11	CD36	Cd36	274	0.308	0.2159	Yes
	12	C3	C3	346	0.28	0.2266	Yes
	13	CPT1B	Cpt1b	396	0.267	0.2377	Yes
	14	LPL	Lpl	468	0.247	0.2468	Yes
	15	FASN	Fasn	478	0.244	0.2587	Yes
	16	GSTZ1	Gstz1	492	0.24	0.2702	Yes
	17	ADH7	Adh7	508	0.236	0.2814	Yes
	18	PHYH	Phyh	544	0.231	0.2914	Yes
	19	HPGD	Hpgd	591	0.222	0.3004	Yes
	20	ACSL1	Acsl1	705	0.206	0.3053	Yes
	21	FABP1	Fabp1	775	0.197	0.312	Yes
	22	PTGIS	Ptgis	822	0.192	0.3195	Yes
	23	PRKAG2	Prkag2	900	0.182	0.3249	Yes
	24	ECHDC2	Echdc2	901	0.182	0.3341	Yes
	25	CYGB	Cygb	923	0.18	0.3422	Yes
	26	ECHDC1	Echdc1	930	0.179	0.351	Yes
	27	C1QTNF2	C1qtnf2	934	0.179	0.3598	Yes
	28	MGLL	Mgll	1027	0.17	0.364	Yes
	29	GSTM2	Gstm2	1028	0.17	0.3726	Yes
	30	ACOT1	Acot1	1075	0.167	0.3788	Yes
	31	ACSL6	Acsl6	1130	0.163	0.3844	Yes
	32	ANGPTL3	Angptl3	1168	0.161	0.3908	Yes
	33	UCP3	Ucp3	1193	0.159	0.3976	Yes
	34	PNPLA3	Pnpla3	1209	0.158	0.4049	Yes
	35	ELOVL3	Elovl3	1388	0.148	0.4038	Yes
	36	PLIN5	Plin5	1489	0.142	0.4062	Yes
	37	PON2	Pon2	1546	0.138	0.4105	Yes
	38	EHHADH	Ehhadh	1628	0.135	0.4134	Yes
	39	CRAT	Crat	1675	0.133	0.4179	Yes
	40	BDH2	Bdh2	1690	0.132	0.4239	Yes
	41	ECH1	Ech1	1692	0.132	0.4305	Yes
	42	AWAT1	Awat1	1727	0.131	0.4355	Yes
	43	CYP2U1	Cyp2u1	1748	0.13	0.4411	Yes
	44	PON3	Pon3	1773	0.129	0.4464	Yes
	45	ACAD11	Acad11	1792	0.128	0.452	Yes
	46	GCDH	Gcdh	1827	0.126	0.4567	Yes
	47	HSD17B4	Hsd17b4	1950	0.122	0.457	Yes
	48	DECR1	Decr1	1958	0.122	0.4628	Yes
	49	PLA2G4A	Pla2g4a	2007	0.12	0.4666	Yes
	50	PAM	Pam	2027	0.119	0.4717	Yes
	51	SLC27A1	Slc27a1	2092	0.117	0.4746	Yes
	52	HPGDS	Hpgds	2217	0.113	0.4743	Yes
	53	ECI1	Eci1	2237	0.112	0.479	Yes
	54	ACSL5	Acsl5	2290	0.11	0.4821	Yes
	55	FA2H	Fa2h	2307	0.109	0.4868	Yes
	56	FADS2	Fads2	2323	0.109	0.4916	Yes
	57	FABP3	Fabp3	2343	0.109	0.4962	Yes
	58	CYP2S1	Cyp2s1	2448	0.105	0.4965	Yes
	59	MSMO1	Msmo1	2472	0.105	0.5007	Yes
	60	ACOX1	Acox1	2608	0.101	0.4992	Yes
	61	ACAA2	Acaa2	2619	0.101	0.5038	Yes
	62	ACADM	Acadm	2664	0.099	0.5067	Yes
	63	PEX7	Pex7	2727	0.097	0.5086	Yes
	64	PRKAA1	Prkaa1	2782	0.095	0.5108	Yes
	65	PDP1	Pdp1	2821	0.094	0.5138	Yes
	66	AACS	Aacs	2839	0.094	0.5177	Yes
	67	NR4A3	Nr4a3	2905	0.092	0.5192	Yes
	68	PDK2	Pdk2	2931	0.091	0.5226	Yes
	69	HADH	Hadh	2944	0.091	0.5266	Yes
	70	SCP2	Scp2	3006	0.089	0.5282	Yes
	71	ACSBG1	Acsbg1	3118	0.086	0.5272	Yes
	72	PNPLA8	Pnpla8	3124	0.086	0.5314	Yes
	73	ACSBG2	Acsbg2	3145	0.086	0.5347	Yes
	74	HADHB	Hadhb	3171	0.085	0.5378	Yes
	75	CBR1	Cbr1	3209	0.084	0.5402	Yes
	76	HIBCH	Hibch	3214	0.084	0.5443	Yes
	77	LTC4S	Ltc4s	3300	0.082	0.5443	Yes
	78	ZADH2	Zadh2	3378	0.08	0.5446	Yes
	79	SLC27A5	Slc27a5	3408	0.079	0.5472	Yes
	80	ALOX12	Alox12	3528	0.077	0.5454	Yes
	81	PRKAR2B	Prkar2b	3570	0.076	0.5473	Yes
	82	ECI2	Eci2	3587	0.076	0.5503	Yes
	83	CYP1A1	Cyp1a1	3588	0.076	0.5542	Yes
	84	ACAD10	Acad10	3651	0.074	0.5549	Yes
GO_BROWN_FAT_CELL_DIFFERENTIATION	1	ADIPOQ	Adipoq	45	0.501	0.0933	Yes
ES 0.651341	2	PPARGC1A	Ppargc1a	51	0.496	0.1875	Yes
NES 1.9477636	3	LEP	Lep	71	0.455	0.2732	Yes
FDR 0.025294762	4	FABP4	Fabp4	175	0.358	0.3365	Yes
P= 0.364	5	UCP1	Ucp1	371	0.275	0.3795	Yes
	6	LRG1	Lrg1	383	0.272	0.4308	Yes
	7	ALDH6A1	Aldh6a1	569	0.226	0.465	Yes
	8	EBF2	Ebf2	574	0.225	0.5077	Yes
	9	SLC2A4	Slc2a4	599	0.221	0.5487	Yes
	10	ADIG	Adig	700	0.206	0.5832	Yes
	11	CEBPA	Cebpa	867	0.186	0.6106	Yes
	12	PRDM16	Prdm16	972	0.176	0.6391	Yes
	13	ARL4A	Arl4a	1322	0.152	0.6513	Yes
