# Supplementary material for: Haploinsufficiency of the lysosomal sialidase NEU1 results in a model of pleomorphic rhabdomyosarcoma in mice
Source: Commun Biol. 2022 Sep 20;5:992. doi: 10.1038/s42003-022-03968-8 (PMC9489700; doi:10.1038/s42003-022-03968-8)
Supplement: Supplementary file 10 — Supplementary Data 7 [file 42003_2022_3968_MOESM10_ESM.xlsx]

## Sheet: Sheet1
Supplementary Data 7	Comparison of gene expression profiles in RMS patients with gene expression of MSigDB pathways. Results are ranked by ADIPOQ expression.
List	SJRHB039_D	SJRHB026_R	SJRHB056_D	SJRHB002_D_Count	SJRHB026_S	SJRHB006_D	SJRHB004_D	SJRHB003_D_Count	SJRHB031_D	SJRHB016_D	SJRHB023_D	SJRHB034_D	SJRHB012_R	SJRHB020_A	SJRHB028_D	SJRHB038_R	SJRHB012_S	SJRHB005_D	SJRHB018_D	SJRHB019_D	SJRHB010_D	SJRHB050_D	SJRHB048_D	SJRHB001_D_Counts	SJRHB033_D	SJRHB035_R	SJRHB054_R	SJRHB011_D	SJRHB057_R	SJRHB026_D	SJRHB009_D	SJRHB012_D	SJRHB027_D	SJRHB008_D	SJRHB045_D	SJRHB013_D_1	SJRHB047_D	SJRHB044_M	SJRHB036_A	SJRHB022_D	SJRHB015_D	SJRHB007_D	SJRHB017_D	SJRHB043_R
Unique_List	-0.660315	-0.660658	-0.506508	-0.438252	-0.632395	-0.568122	-0.380914	-0.685162	-0.38955	-0.48992	-0.753233	-0.281876	-0.703634	-0.588113	0.643054	-0.653393	-0.500476	-0.575686	-0.56389	0.355932	0.267818	-0.582447	0.299442	-0.246932	-0.222697	-0.394726	0.304657	0.559739	-0.651075	0.635106	-0.418555	0.341615	0.333023	0.30791	0.647495	0.567682	0.381213	0.687259	0.832416	0.632726	0.604446	0.792368	0.722174	0.872146
HALLMARK_ADIPOGENESIS	0.301006	-0.315071	0.24353	0.400791	-0.235416	-0.230295	0.190898	-0.150854	-0.212706	0.231261	-0.228609	0.37394	-0.313474	-0.354819	0.222598	-0.364913	-0.234674	0.179278	-0.147923	-0.275508	-0.262875	0.31231	-0.332973	0.180275	-0.399354	0.222037	0.222556	-0.217337	0.197203	0.253959	-0.381342	0.338475	-0.23646	-0.161906	-0.164187	-0.246898	-0.282708	0.114052	-0.199399	-0.15943	-0.177259	0.1792	0.255104	0.727368
HALLMARK_MYOGENESIS	0.569847	-0.192537	0.385612	-0.160893	-0.298938	-0.151829	0.387171	-0.264832	0.394462	0.260529	-0.338948	0.599834	-0.402393	-0.205558	-0.190058	-0.156507	-0.365051	0.181696	-0.141303	-0.272403	-0.237418	-0.369499	0.245988	-0.269595	-0.209549	0.528285	0.39832	-0.362316	0.515433	-0.245051	-0.281679	-0.156217	-0.247482	0.242447	-0.192638	-0.286692	-0.299343	0.372289	-0.110357	-0.162219	-0.231505	-0.149894	-0.259865	-0.206719
KEGG_VASCULAR_SMOOTH_MUSCLE_CONTRACTION	0.372657	-0.17101	0.193372	-0.160494	-0.167197	-0.137484	-0.174285	-0.312574	0.2693	-0.298497	0.234621	0.339985	-0.164111	-0.182153	0.461353	-0.192167	-0.253554	-0.339893	-0.17015	-0.375315	-0.366082	-0.183014	0.134158	-0.15913	0.19313	0.288673	-0.157869	-0.153919	0.244611	0.488422	-0.38662	0.266635	-0.212867	-0.256737	-0.235038	-0.201975	-0.264104	0.230219	-0.257643	-0.143394	-0.211881	0.219455	0.374126	0.290053
KEGG_ECM_RECEPTOR_INTERACTION	0.133027	0.198674	0.29741	0.164389	0.251484	-0.225976	-0.191338	-0.367918	0.499774	-0.130737	0.353726	0.361203	-0.394123	0.134178	0.491595	-0.330885	-0.431501	-0.230409	-0.227614	-0.413547	-0.432423	-0.299675	0.20132	0.156199	0.486962	-0.160734	0.258682	-0.132551	0.272219	0.529575	-0.464272	0.401667	-0.192217	-0.348816	0.224394	0.237422	-0.412359	0.188206	-0.417203	-0.113306	0.115582	0.270594	0.374248	0.232942
